# Supplementary material for: Transcriptomic Studies Reveal that the Rhizobium leguminosarum Serine/Threonine Protein Phosphatase PssZ has a Role in the Synthesis of Cell-Surface Components, Nutrient Utilization, and Other Cellular Processes
Source: Int J Mol Sci. 2019 Jun 14;20(12):2905. doi: 10.3390/ijms20122905 (PMC6628131; doi:10.3390/ijms20122905)
Supplement: Supplementary file 1 [file ijms-20-02905-s001.zip]

Archive with 2 entries (2 files):
- Supplementary Table S2.pdf
- Supplementary Table S1.xlsx
