# Supplementary material for: Transcriptomic Studies Reveal that the Rhizobium leguminosarum Serine/Threonine Protein Phosphatase PssZ has a Role in the Synthesis of Cell-Surface Components, Nutrient Utilization, and Other Cellular Processes
Source: Int J Mol Sci. 2019 Jun 14;20(12):2905. doi: 10.3390/ijms20122905 (PMC6628131; doi:10.3390/ijms20122905)
Supplement: Supplementary file 1 [file ijms-20-02905-s001.zip › Supplementary Table S1.xlsx]

## Sheet: Arkusz1
COG group	gene id	Description	Mean value Rt24.2*	Mean value Rt297*	log2 estimated fold change values	FDR adjusted p value
D	Rt626_127	MULTISPECIES: cell division protein FtsQ [Rhizobium] gi|517054036	4023.88	1484.99	1.43871	1.09667e-104
D	Rt619_93	MULTISPECIES: cell division protein [Rhizobium] gi|517053084	5671.74	1787.77	1.66701	9.91925e-209
D/K	Rt616_175	XRE transcriptional regulator [Rhizobium leguminosarum] gi|517056422	514.117	1589.9	-1.63784	6.82544e-105
D	Rt626_126	MULTISPECIES: cell division protein FtsA [Rhizobium] gi|489656645	5258.86	1799.43	1.54846	4.56348e-179
D	Rt780_188	GcrA cell cycle regulator [Rhizobium leguminosarum] gi|655326208	0.75	23.7	-4.72341	7.59694e-08
H/C	Rt616_157	6-hydroxynicotinate 3-monooxygenase [Rhizobium leguminosarum] gi|517056441	91.0533	637.153	-2.7864	3.89799e-116
H/R	Rt618_68	hydrolase [Rhizobium leguminosarum] gi|517056772	108.74	2501.59	-4.59134	0
H	Rt780_5	hypothetical protein [Rhizobium leguminosarum] gi|655325859	51.9867	209.017	-2.02176	8.15377e-30
H	Rt621_24	methyltransferase [Rhizobium leguminosarum] gi|655324565	428.99	12.68	5.08036	2.07645e-66
H	Rt623_79	3-demethylubiquinone-9 3-methyltransferase [Rhizobium leguminosarum] gi|517052720	3140.29	11033.9	-1.81555	2.51781e-190
H/R	Rt793_71	alkane 1-monooxygenase [Rhizobium leguminosarum] gi|655325212	1545.46	4166.78	-1.43519	3.66601e-144
H/R	Rt762_184	monooxygenase [Rhizobium leguminosarum] gi|499973561	119.717	394.97	-1.74542	7.27552e-39
H/R	Rt759_1	MULTISPECIES: 3-phosphoglycerate dehydrogenase [Rhizobium] gi|517056707	15.1367	0	5.96237	9.23208e-06
H	Rt622_81	MULTISPECIES: quinolinatesynthetase [Rhizobium] gi|517259916	752.233	3013.61	-2.00101	1.38985e-240
H	Rt618_119	2-dehydropantoate 2-reductase [Rhizobium leguminosarum] gi|517056727	534.977	1937.43	-1.85696	1.82498e-146
H/R	Rt767_23	alpha/beta hydrolase [Rhizobium leguminosarum] gi|517056974	29125.1	203.527	-3.5108	2.40985e-48
H	Rt623_55	5-amino-6-(5-phosphoribosylamino)uracil reductase [Rhizobium leguminosarum] gi|655325356	509.26	5746.33	-3.51061	0
H	Rt792_195	MULTISPECIES: 2-haloalkanoic acid dehalogenase [Rhizobium] gi|648496899	347.587	1400.16	-2.02088	9.88427e-141
H/R	Rt762_213	monooxygenase [Rhizobium leguminosarum] gi|655324028	250.207	90.0067	1.48933	1.18508e-19
H	Rt784_34	cobalamin biosynthesis protein CobQ [Rhizobium leguminosarum] gi|648496673	1410.98	485.267	1.538	5.68836e-77
H/R	Rt614_114	MULTISPECIES: N5,N10-methylene tetrahydromethanopterin reductase [Rhizobium] gi|517260148	330.467	120.94	1.44687	1.34678e-23
H	Rt688_8	3-demethylubiquinone-9 3-methyltransferase [Rhizobium leguminosarum] gi|517054379	520.45	0	11.0725	3.16269e-20
H/R	Rt762_73	cysteinehydrolase [Rhizobium leguminosarum] gi|517057997	332.473	123.223	1.42507	9.44967e-24
H	Rt784_19	precorrinmethylase [Rhizobium leguminosarum] gi|655324814	1331.14	411.6	1.69188	3.25098e-70
H/E	Rt636_53	acetolactate synthase [Rhizobium leguminosarum] gi|517057254	129.28	354.833	-1.47506	2.0688e-29
H/R	Rt762_186	alpha/beta hydrolase [Rhizobium leguminosarum] gi|517057891	53.12	302.907	-2.44766	1.62929e-48
H/R	Rt616_19	amidase [Rhizobium leguminosarum] gi|517341923	64.86	29222.7	-1.52312	4.34118e-07
H	Rt763_30	hypothetical protein [Rhizobium leguminosarum] gi|517340995	50.1	196.597	-1.9487	1.96194e-26
H	Rt620_123	monooxygenase [Rhizobium leguminosarum] gi|489637773	902.68	273.56	1.73397	2.47394e-54
H	Rt763_77	deaminase/reductase [Rhizobium leguminosarum] gi|655324911	139.97	478.423	-1.7927	2.17127e-42
H/K	Rt621_29	ArsR family transcriptional regulator [Rhizobium leguminosarum] gi|517054067	1579.83	490.687	1.6857	1.11652e-110
H/R	Rt783_145	haloalkane dehalogenase [Rhizobium leguminosarum] gi|655324266	79.1933	594.9	-2.88953	1.55868e-112
H	Rt615_63	riboflavin biosynthesis protein RibD [Rhizobium leguminosarum] gi|655323261	177.497	2267.49	-3.71556	5.65248e-288
H/R	Rt618_129	alkanesulfonate monooxygenase [Rhizobium leguminosarum] gi|517056716	221.38	817.447	-1.88877	9.9828e-82
H/C/R	Rt615_6	MULTISPECIES: phosphoglycerate dehydrogenase [Rhizobium] gi|517258761	236.33	1484.44	-2.66253	1.40688e-219
H/C	Rt793_36	4-hydroxybenzoate 3-monooxygenase [Rhizobium gallicum] gi|648538841	1127.04	226.673	2.31237	2.3893e-113
H	Rt784_104	methyltransferase [Rhizobium leguminosarum] gi|655324870	403.057	145.537	1.46952	6.93395e-28
H/R	Rt622_3	hydrolase [Rhizobium leguminosarum] gi|655324397	1586.56	127.72	3.62838	1.92862e-243
H/I	Rt616_125	hypothetical protein [Rhizobium leguminosarum] gi|517056474	93.8733	10.18	3.24243	2.02185e-17
H	Rt770_13	NAD oxidoreductase coenzyme F420-dependrnt [Rhizobium] gi 517056407	81.1267	454.72	-2.5219	2.14508e-71
C	Rt761_104	FAD-linked oxidase [Rhizobium leguminosarum] gi|655324728	264.427	95.9633	1.46358	6.55702e-21
C	Rt762_183	carnitine dehydratase [Rhizobium leguminosarum] gi|517057894	194.73	585.66	-1.57218	1.65835e-45
C/R	Rt621_98	NADPH:quinone oxidoreductase [Rhizobium leguminosarum] gi|517054146	31.36	7.22667	2.11569	3.85167e-05
C	Rt642_40	MULTISPECIES: NADH:ubiquinone oxidoreductase subunit A [Rhizobium] gi|517054913	1110.34	370.91	1.58836	1.54047e-59
C	Rt792_25	MULTISPECIES: F0F1 ATP synthase subunit B-prime [Rhizobium] gi|517056190	2479.36	6875.27	-1.47408	1.68949e-191
C	Rt629_45	MULTISPECIES: FMN-dependent NADH-azoreductase [Rhizobium] gi|517052906	86.7433	441.533	-2.34207	8.03783e-73
C	Rt622_34	cytochrome O ubiquinoloxidase [Rhizobium leguminosarum] gi|489649088	153.41	773.657	-2.31983	5.82254e-109
C	Rt763_151	MULTISPECIES: cytochrome C transmembrane protein [Rhizobium] gi|517053811	550.647	170.503	1.69771	1.2949e-43
C	Rt785_36	MULTISPECIES: 2-hydroxy-acid oxidase [Rhizobium] gi|517260581	1031.94	313.62	1.72359	2.09665e-67
C	Rt784_125	oxidoreductase [Rhizobium leguminosarum] gi|655324884	462.133	149.84	1.62986	1.96492e-30
C	Rt619_181	membrane protein [Rhizobium leguminosarum] gi|655323655	1488.49	330.23	2.17093	9.42091e-142
C	Rt782_18	MULTISPECIES: pyruvate carboxylase [Rhizobium] gi|517259519	2278.03	7951.38	-1.80531	4.19382e-302
C	Rt792_23	MULTISPECIES: F0F1 ATP synthase subunit A [Rhizobium] gi|517056189	6538.72	19626.7	-1.58471	2.14272e-140
C	Rt780_86	N-ethylmaleimide reductase [Rhizobium leguminosarum] gi|655325908	115.99	1069.04	-3.21925	2.35175e-210
C	Rt762_123	MULTISPECIES: dihydrolipoamide dehydrogenase [Rhizobium] gi|517260341	347.883	104.883	1.74393	2.60151e-32
C	Rt762_126	2-oxoisovalerate dehydrogenase subunit alpha [Rhizobium leguminosarum] gi|517057945	132.273	35.2933	1.92042	6.22773e-16
C	Rt622_33	MULTISPECIES: cytochrome O ubiquinol oxidase [Rhizobium] gi|517259959	693.117	4438.08	-2.67138	0
C	Rt633_85	hypothetical protein [Rhizobium leguminosarum] gi|648497008	21089	78.57	-2.79941	9.51808e-17
C	Rt615_5	MULTISPECIES: phosphoenolpyruvate carboxylase [Rhizobium] gi|648539106	358.95	6854.25	-4.26067	0
C	Rt671_9	ferredoxin-like protein [Rhizobium leguminosarum bv. trifolii] gi|121078487	34.5	104.287	-1.54963	1.26513e-10
C	Rt651_18	MULTISPECIES: 4-hydroxyphenylacetate 3-monooxygenase [Rhizobium] gi|517057042	0	25.3667	-7.51178	6.03692e-09
C	Rt637_18	tricarballylate dehydrogenase [Rhizobium leguminosarum] gi|648550638	36.1433	181.22	-2.30914	2.68049e-31
C	Rt770_33	hypothetical protein [Rhizobium leguminosarum] gi|648496903	18.48	81.9833	-1.99227	3.52798e-12
C	Rt762_124	MULTISPECIES: branched-chain alpha-keto acid dehydrogenase subunit E2 [Rhizobium] gi|517260342	88.4633	30.8233	1.54986	3.83106e-08
C	Rt762_185	flavin monooxygenase/reductase [Rhizobium leguminosarum] gi|517057892	129.867	427.28	-1.72135	1.06836e-40
C	Rt671_6	ferredoxin [Rhizobium leguminosarum bv. trifolii] gi|121078490	48.9233	130.06	-1.42844	6.84972e-12
C	Rt616_158	(2Fe-2S)-binding protein [Rhizobium sp. CF142] gi|495088823	56.05	381.233	-2.78215	8.19516e-78
C	Rt651_15	Maleylacetate reductase [Rhizobium leguminosarum] gi|517057039	0	57.4633	-8.69917	3.1493e-12
C	Rt622_32	ubiquinol oxidase subunit II [Rhizobium leguminosarum] gi|655324420	439.017	2360.98	-2.42616	1.12351e-242
C	Rt651_6	glycerol-3-phosphate dehydrogenase [Rhizobium leguminosarum] gi|517057031	0	29047.1	-7.23815	3.32602e-08
C/R	Rt783_95	NADPH:quinone oxidoreductase [Rhizobium leguminosarum] gi|653797536	66.2867	300.833	-2.18772	1.80267e-46
C	Rt790_33	ferredoxin [Rhizobium leguminosarum] gi|517342080	21.49	54.68	-1.53958	4.39087e-06
C	Rt762_125	2-oxoisovalerate dehydrogenase subunit beta [Rhizobium leguminosarum] gi|517057946	92.6467	23.2533	1.99308	4.14284e-12
C	Rt622_35	cytochrome O ubiquinoloxidase [Rhizobium leguminosarum] gi|653722285	132.317	389.02	-1.54354	9.15871e-35
C	Rt793_18	MULTISPECIES: hypothetical protein [Rhizobium] gi|517054589	2897.49	902.947	1.68207	3.03351e-166
C	Rt622_39	multimeric flavodoxinWrbA [Rhizobium leguminosarum] gi|517057428	18.57	63.8233	-1.77321	6.02142e-09
C/P	Rt782_170	inorganic pyrophosphatase [Rhizobium leguminosarum] gi|501554718	3617.61	19269.8	-2.41567	0
C	Rt624_109	MULTISPECIES: oxidoreductase [Rhizobium] gi|517257847	165.663	1603.42	-3.24751	1.73925e-228
C	Rt784_84	NAD(P)H dehydrogenase [Rhizobium leguminosarum] gi|655324855	90.82	610.797	-2.75531	5.93915e-112
C	Rt615_174	oxidoreductase [Rhizobium gallicum] gi|517258901	639.257	1743.66	-1.46007	2.06991e-64
C	Rt650_13	Putative ATP-dependent hydrolase protein [Neorhizobiumgalegaebv. orientalis str. HAMBI 540] gi|659653523	125.513	300.607	-1.27547	8.76606e-19
C	Rt637_19	hypothetical protein [Rhizobium leguminosarum] gi|517341679	29211.4	167.283	-2.89999	7.88144e-36
P/E	Rt782_90	MULTISPECIES: peptide ABC transporter [Rhizobium] gi|517259471	525.297	1575.09	-1.5795	4.64262e-100
P/E	Rt627_65	peptide ABC transporter [Rhizobium leguminosarum] gi|655325962	36.2933	26655.7	-1.97933	2.79602e-06
P	Rt657_73	MULTISPECIES: MFS transporter [Rhizobium] gi|517055645	2561.7	778.833	1.71651	9.92962e-142
P	Rt624_39	cation transporter [Rhizobium leguminosarum] gi|655324647	2496.95	601.123	2.05648	1.921e-170
P	Rt620_119	iron ABC transporter [Rhizobium gallicum] gi|517258035	461.08	120.11	1.93848	1.22459e-48
P/E	Rt624_13	MULTISPECIES: peptide ABC transporter ATP-binding protein [Rhizobium] gi|517257913	3980.9	327.26	3.60259	0
P	Rt761_9	aliphatic sulfonate ABC transporter ATP-binding protein [Rhizobium gallicum] gi|517257589	410.44	91.0167	2.17574	1.23188e-50
P	Rt659_23	phosphate ABC transporter substrate-binding protein [Rhizobium leguminosarum] gi|517057017	0	141.277	-9.98935	2.10723e-16
P/E	Rt659_3	peptide ABC transporter ATP-binding protein [Rhizobium leguminosarum] gi|517056997	0	14585.1	-8.04388	2.22837e-10
P	Rt626_11	MULTISPECIES: chromate transporter [Rhizobium] gi|517257645	779.163	285.733	1.44434	4.02652e-40
P	Rt620_120	iron ABC transporter [Rhizobium gallicum] gi|648538992	720.85	236.617	1.61411	1.2012e-53
P/E	Rt659_2	MULTISPECIES: cytochrome C550 [Rhizobium] gi|517056996	0	22.94	-7.37911	1.81978e-08
P	Rt632_41	catalase/hydroperoxidase HPI(I) [Rhizobium leguminosarum] gi|517056668	42249.4	4466.68	3.24161	0
P	Rt20_121	hemin ABC transporter substrate-binding protein [Rhizobium gallicum] gi|517258033	2528.99	696.907	1.85729	3.48179e-170
P	Rt657_254	phosphonate ABC transporter permease [Rhizobium gallicum] gi|517259181	253.26	41.85	2.57955	7.98165e-38
P/R	Rt792_139	benzoate 1,2-dioxygenase subunit alpha [Rhizobium leguminosarum] gi|517056291	97.8933	14561.3	-2.16123	4.18937e-15
P	Rt657_255	phosphonate ABC transporter permease [Rhizobium gallicum] gi|517259182	289.6	52.62	2.45564	3.26191e-41
P	Rt626_21	MULTISPECIES: ABC transporter permease [Rhizobium] gi|517257652	198.643	12.9033	3.93308	2.86993e-37
P	Rt657_253	MULTISPECIES: phosphonate ABC transporter substrate-binding protein [Rhizobium] gi|517055483	2800.69	191.1	3.87283	0
P	Rt657_246	protein phnH [Rhizobium gallicum] gi|517259175	144.293	48.01	1.5828	1.27567e-13
P	Rt623_121	MULTISPECIES: hypothetical protein [Rhizobium] gi|517052760	241.063	40.4867	2.59039	1.69782e-36
P/E	Rt627_63	MULTISPECIES: ABC transporter permease [Rhizobium] gi|517055045	59.7467	187.55	-1.64837	3.05494e-20
P	Rt770_21	SulP family inorganic anion transporter [Rhizobium leguminosarum] gi|517056397	147.773	578.807	-1.9603	3.03956e-71
P	Rt793_279	membrane protein [Rhizobium gallicum] gi|517257197	545.22	4100.36	-2.92393	0
P	Rt793_28	MULTISPECIES: nuclease PIN [Rhizobium] gi|517054597	638.383	130.4	2.29222	6.51212e-78
P/E	Rt624_14	MULTISPECIES: peptide ABC transporter permease [Rhizobium] gi|517054288	3266.31	327.79	3.31236	0
P	Rt642_9	ATPase [Rhizobium leguminosarum] gi|517054883	612.747	1890.34	-1.62202	7.33932e-122
P	Rt761_8	MULTISPECIES: sulfonate ABC transporter [Rhizobium] gi|517053521	688.067	235.05	1.54973	3.26834e-47
P	Rt671_17	NifN [Rhizobium leguminosarum bv. trifolii] gi|121078480	257.207	685.887	-1.42323	6.39426e-48
P/E	Rt711_2	MULTISPECIES: cytochrome C550 [Rhizobium] gi|517056996	7	0.393333	3.88165	0.00934003
P/E	Rt659_4	ABC transporter [Rhizobium leguminosarum] gi|517056998	0	67.72	-8.93197	4.98537e-13
P	Rt770_20	carbonic anhydrase [Rhizobium leguminosarum] gi|648496904	81.2033	649.79	-3.00364	7.31692e-136
P	Rt792_37	MULTISPECIES: manganese transporter [Rhizobium] gi|517056201	10696	31513.8	-1.55867	2.33184e-255
P	Rt615_99	MULTISPECIES: ABC transporter permease [Rhizobium] gi|648539121	2121.2	643.063	1.72516	3.25949e-130
P	Rt626_22	MULTISPECIES: ABC transporter substrate-binding protein [Rhizobium] gi|648538924	585.293	30.7467	4.26226	3.3658e-30
P	Rt622_1	beta-lactamase [Rhizobium leguminosarum] gi|517057467	14291.2	1201.14	3.57217	0
P	Rt657_252	phosphonate ABC transporter ATP-binding protein [Rhizobium leguminosarum] gi|517306944	1090.22	67.2567	4.03959	5.67282e-174
P/E	Rt624_15	MULTISPECIES: ABC transporter [Rhizobium] gi|517257912	6585.39	720.793	3.19137	0
P	Rt657_245	protein phnG [Rhizobium gallicum] gi|517259174	183.987	48.9667	1.9151	3.35053e-20
P	Rt657_165	globin [Rhizobium gallicum] gi|517259116	506.733	1374.71	-1.43552	4.74058e-83
P/R	Rt638_26	alkaline phosphatase [Rhizobium leguminosarum] gi|655325832	5913.32	1068.32	2.4682	0
P	Rt626_12	MULTISPECIES: sulfurtransferase [Rhizobium] gi|517257646	1217.65	456.43	1.42164	2.95143e-55
P	Rt762_98	MULTISPECIES: nuclease PIN [Rhizobium] gi|517057972	932.72	2493	-1.42016	5.85581e-110
P	Rt616_37	cobalt-containing nitrile hydratase subunit alpha [Rhizobium leguminosarum] gi|517056538	63.2367	29044.6	-1.836	4.8286e-09
P	Rt616_36	transmembranenitrilehydratase [Rhizobium leguminosarum] gi|517056539	17.72	46.72	-1.57477	9.81619e-06
I	Rt762_205	fatty acid desaturase [Rhizobium leguminosarum] gi|655324034	497.97	106.403	2.22671	4.74064e-63
I	Rt657_108	UDP pyrophosphate phosphatase [Rhizobium leguminosarum] gi|517055613	1063.11	4064.55	-1.93867	2.46654e-260
I	Rt614_109	acyl-CoA dehydrogenase [Rhizobium gallicum] gi|517260153	1220.3	390.12	1.64502	3.00785e-81
I/Q	Rt615_143	MULTISPECIES: long-chain fatty acid--CoA ligase [Rhizobium] gi|517258871	1752.4	639.413	1.46032	3.11669e-78
I/Q	Rt782_69	MULTISPECIES: acyl carrier protein [Rhizobium] gi|489639297	3286.13	801.647	2.03366	3.37904e-215
I/Q/R	Rt780_125	oxidoreductase [Rhizobium leguminosarum] gi|655325941	715.89	6179.71	-3.11853	0
I	Rt614_110	acyl-CoA dehydrogenase [Rhizobium gallicum] gi|517260152	432.17	130.937	1.7264	6.73674e-40
I	Rt762_127	acyl-CoAdehydrogenase [Rhizobium leguminosarum] gi|655324073	105.35	31.3367	1.74387	1.13071e-11
I	Rt681_3	glycerophosphodiester phosphodiesterase [Rhizobium leguminosarum] gi|655325523	733.497	2060.62	-1.49964	3.03401e-100
I/Q/R	Rt625_36	shikimatedehydrogenase [Rhizobium leguminosarum] gi|655325493	181.907	682.943	-1.93148	5.23954e-68
I	Rt782_70	acyl-CoAdehydrogenase [Rhizobium leguminosarum] gi|655325294	2227.42	277.667	2.99862	8.18318e-258
I	Rt616_126	acetyl-CoA carboxylase biotin carboxylase subunit [Rhizobium leguminosarum] gi|517056473	364.707	44.1	3.03128	1.84889e-57
I	Rt763_11	phosphatidic acid phosphatase protein [Rhizobium etli] gi|528840329	425.82	1331.1	-1.63107	1.87991e-89
I/Q/R	Rt764_75	MULTISPECIES: dehydrogenase [Rhizobium] gi|648539259	48.7933	235.51	-2.27144	7.61947e-38
I	Rt659_28	dehydratase [Rhizobium leguminosarum] gi|517057022	0	203.873	-10.5219	3.54087e-18
I	Rt651_24	phospholipase D [Rhizobium leguminosarum] gi|517057048	0	222.577	-10.6479	1.26747e-18
I	Rt657_148	membrane protein [Rhizobium leguminosarum] gi|517055575	676.72	151.33	2.17042	2.4821e-57
I/Q/R	Rt628_66	3-oxoacyl-ACP reductase [Rhizobium leguminosarum] gi|655325786	203.257	697.377	-1.76634	1.05905e-67
I/Q/R	Rt615_167	3-ketoacyl-ACP reductase [Rhizobium gallicum] gi|517258891	650.803	5832.33	-3.16358	0
I	Rt761_67	hydrolase [Rhizobium leguminosarum] gi|655324745	215.033	693.967	-1.69411	7.23109e-62
I/R	Rt651_3	cholinedehydrogenase [Rhizobium leguminosarum] gi|648496960	0	110.973	-9.64331	2.7175e-15
I/Q/R	Rt659_29	oxidoreductase [Rhizobium leguminosarum] gi|517057023	0	122.86	-9.79092	9.68622e-16
I/Q/R	Rt762_129	3-hydroxy-2-methylbutyryl-CoA dehydrogenase [Rhizobium leguminosarum] gi|655324071	113.82	16.12	2.82971	6.32891e-07
I	Rt666_16	hypothetical protein [Rhizobium leguminosarum] gi|517056584	8.13	1.26333	2.65248	0.023985
I	Rt651_17	monooxygenase [Rhizobium leguminosarum] gi|517057041	0	452.703	-11.6711	2.62258e-22
I/Q/R	Rt614_82	3-oxoacyl-ACP reductase [Rhizobium gallicum] gi|517260171	107.88	354.643	-1.73553	5.51319e-34
I	Rt624_6	esterase [Rhizobium gallicum] gi|517257917	164.463	4132.82	-4.66984	0
I	Rt659_30	CoA transferase [Rhizobium leguminosarum] gi|517057024	0.25	1049.86	-11.2028	1.87558e-29
I/Q/R	Rt616_92	short-chain dehydrogenase [Rhizobium leguminosarum] gi|653795000	244.13	920.74	-1.90398	3.72215e-97
I	Rt633_65	MULTISPECIES: transmembrane acid phosphatase [Rhizobium] gi|517057544	230.053	660.623	-1.51646	8.10515e-52
I	Rt621_23	S-adenosylmethionine:diacylglycerol 3-amino-3-carboxypropyl transferase [Rhizobium leguminosarum] gi|655324564	1821.54	53.0867	5.09891	5.49863e-267
I	Rt623_90	membrane protein [Rhizobium leguminosarum] gi|655325368	928.05	278.083	1.73531	5.49095e-73
Q	Rt792_140	catechol 1,2-dioxygenase [Rhizobium leguminosarum] gi|517056292	16.61	127.13	-3.1432	1.21728e-30
Q	Rt616_155	Asp/Glu racemase [Rhizobium gallicum] gi|517255680	51.9467	184.607	-1.79864	7.66393e-21
Q	Rt763_94	MULTISPECIES: lactoylglutathionelyase [Rhizobium] gi|517258342	442.933	1651.28	-1.90421	6.90546e-134
Q	Rt651_14	6-chlorohydroxyquinol-1,2-dioxygenase [Rhizobium leguminosarum] gi|648496961	0	14509.4	-7.24148	3.79391e-08
Q/E	Rt678_4	5-oxoprolinase [Rhizobium leguminosarum] gi|655323617	572.89	6099.91	-3.40522	0
B/Q	Rt619_53	MULTISPECIES: hypothetical protein [Rhizobium] gi|517053051	1754.55	405.05	2.11843	1.28266e-140
Q	Rt619_40	MULTISPECIES: RTX toxin [Rhizobium] gi|517053038	395.027	1242.65	-1.66667	1.02914e-72
Q	Rt618_102	lysine 6-monooxygenase [Rhizobium leguminosarum] gi|517056742	2115.71	427.89	2.30918	1.92222e-208
Q	Rt629_27	2-keto-4-pentenoate hydratase [Rhizobium leguminosarum] gi|655323963	1143.36	226.127	2.33328	1.38427e-132
Q	Rt629_26	homogentisate 1,2-dioxygenase [Rhizobium leguminosarum] gi|655323964	944.953	264.917	1.83244	2.07578e-79
Q	Rt618_103	peptide synthetase [Rhizobium leguminosarum] gi|648496933	5907.98	1174.21	2.3299	0
Q	Rt763_142	MULTISPECIES: tyramine oxidase [Rhizobium] gi|517258300	212.43	48.5767	2.11002	7.0724e-26
Q	Rt792_141	muconolactone delta-isomerase [Rhizobium leguminosarum] gi|517056293	43541.3	41.05	-2.59655	3.67153e-09
Q	Rt792_138	MULTISPECIES: benzoate 1,2-dioxygenase subunit beta [Rhizobium] gi|517056290	26.6567	32186	-1.83157	0.000196981
Q	Rt618_104	MULTISPECIES: polyketide synthase [Rhizobium] gi|516731086	217.757	76.6367	1.52389	1.59302e-17
Q	Rt634_68	MULTISPECIES: phasin [Rhizobium] gi|517056046	374.71	25570.9	-6.0947	0
Q	Rt780_118	polyketide cyclase [Rhizobium leguminosarum] gi|655325935	29.4267	115.137	-1.91215	6.4435e-15
X	Rt763_61	Phage terminase small subunit [Rhizobium sp. Pop5] gi|495810976	100.823	16.6133	2.56659	4.88914e-16
X	Rt678_9	hypothetical protein [Rhizobium leguminosarum] gi|655323613	36.98	11.6267	1.61868	0.000370862
X	Rt734_2	transposase [Rhizobium leguminosarum] gi|517056092	18.7367	0	6.2796	1.87431e-06
X	Rt622_113	transposase [Rhizobium leguminosarum] gi|517056092	16.53	6635.23	-1.48286	0.0361532
X	Rt616_24	plasmidstabilization protein [Rhizobium leguminosarum] gi|517056552	36.4533	43392.3	-1.54018	0.00021167
X	Rt684_11	transposase, partial [Shigellasonnei] gi|491291153	18.7933	14488.9	-4.85432	2.29371e-06
X	Rt703_7	transposase-like protein [Sinorhizobiumfredii] gi|504578405	72.8933	25.8633	1.47188	1.11687e-06
X	Rt706_3	plasmidstabilization protein [Rhizobium leguminosarum] gi|517057619	22.6733	0	6.54106	5.43215e-07
X	Rt677_7	plasmid partitioning protein RepA [Rhizobium leguminosarum] gi|517056938	1215.4	3726.18	-1.61112	7.03983e-162
X	Rt640_5	plasmid partitioning protein RepA [Rhizobium leguminosarum] gi|655326079	790.78	2264.15	-1.5199	7.10355e-129
O	Rt648_49	serine peptidase [Rhizobium leguminosarum] gi|517052496	1921.54	7306.81	-1.92871	0
O	Rt623_126	MULTISPECIES: peptidase [Rhizobium] gi|516584888	13195.5	41751.9	-1.6624	0
O	Rt631_35	MULTISPECIES: membrane protein [Rhizobium] gi|517259276	365.293	1260.73	-1.76971	9.14139e-92
O	Rt657_141	glutathione S-transferase [Rhizobium gallicum] gi|517259098	294.443	1608.12	-2.42792	7.97825e-181
O	Rt629_28	MULTISPECIES: maleylacetoacetate isomerase [Rhizobium] gi|517256903	408.457	119.303	1.7722	9.07911e-39
O	Rt630_25	methionine sulfoxide reductase B [Rhizobium leguminosarum] gi|517052434	706.957	1944.98	-1.46548	2.18793e-80
O	Rt780_2	glutathione S-transferase [Rhizobium leguminosarum] gi|655325856	537.043	1682.11	-1.65194	1.15476e-117
O	Rt622_36	hypothetical protein [Rhizobium leguminosarum] gi|655324423	255.71	728.513	-1.52138	1.2184e-51
O	Rt792_102	molecularchaperoneDnaJ [Rhizobium leguminosarum] gi|517056263	3368.18	760.08	2.14766	2.41223e-240
O	Rt793_180	MULTISPECIES: heat shock protein IbpA [Rhizobium] gi|489638438	7577.72	95700.7	-3.65917	0
O	Rt673_17	MULTISPECIES: molecular chaperone DnaK [Rhizobium] gi|517055468	13820.3	70950.8	-2.36022	0
O	Rt645_35	thioredoxin [Rhizobium leguminosarum] gi|655325813	25101.9	69576.6	-1.4711	8.88154e-232
O	Rt770_44	molecular chaperone Hsp20 [Rhizobium leguminosarum] gi|517056376	384.917	4131.68	-3.41193	0
O	Rt642_8	MULTISPECIES: glutaredoxin [Rhizobium] gi|517054882	300.6	1702.72	-2.49652	1.43447e-193
O/J	Rt638_60	acetyltransferase [Rhizobium leguminosarum] gi|655325849	1493.89	6828.04	-2.18949	0
O	Rt618_114	glutathione S-transferase [Rhizobium leguminosarum] gi|517056732	47.79	122.653	-1.40437	1.8496e-10
O	Rt780_119	MULTISPECIES: glutathione S-transferase [Rhizobium] gi|648539406	50.7367	130.397	-1.40083	4.08206e-10
O	Rt665_14	MULTISPECIES: isoprenylcysteine carboxyl methyltransferase [Rhizobium] gi|517257530	180.467	542.77	-1.61635	6.34226e-43
O	Rt770_45	molecular chaperone Hsp20 [Rhizobium leguminosarum] gi|517056375	323.4	6282.05	-4.29525	0
O	Rt657_44	heat shock protein GrpE [Rhizobium leguminosarum] gi|517055670	2567.33	7959.18	-1.63255	1.22568e-246
O/J	Rt630_26	acetyltransferase [Rhizobium leguminosarum] gi|655325591	60.7467	195.797	-1.69076	2.27084e-18
O	Rt629_85	glutathione S-transferase [Rhizobium leguminosarum] gi|517052941	552.727	128.93	2.09486	5.95311e-62
O	Rt617_65	molecular chaperone GroES [Rhizobium leguminosarum] gi|517057129	126.417	591.153	-2.19751	1.63944e-65
O	Rt625_13	isoprenylcysteine carboxyl methyltransferase [Rhizobium leguminosarum] gi|655325479	4369.97	983.86	2.15271	4.74854e-293
O	Rt614_84	hypothetical protein [Rhizobium gallicum] gi|517260169	1689.22	7700.85	-2.18788	0
O	Rt763_9	hypothetical protein, partial [Rhizobium leguminosarum] gi|659061120	739.163	2899.52	-1.98292	7.33626e-131
O/J	Rt618_105	siderophore biosynthesis protein [Rhizobium leguminosarum] gi|517056740	1233.98	436.23	1.4999	1.22953e-74
O/J	Rt638_61	N-acetyltransferase GCN5 [Rhizobium leguminosarum] gi|516591027	1546.38	9591.34	-2.63112	0
O/T	Rt657_208	MULTISPECIES: peptidase [Rhizobium] gi|648539164	2385.04	521.453	2.19559	7.07807e-165
O	Rt627_67	ABC transporter ATP-binding protein [Rhizobium leguminosarum] gi|517055042	46.2033	125.567	-1.42535	1.61364e-10
O	Rt763_55	serine protease [Rhizobium leguminosarum] gi|655324897	897.52	3079.14	-1.77274	2.73938e-132
O	Rt780_173	pyridine nucleotide-disulfide oxidoreductase [Rhizobium leguminosarum] gi|655326198	110.88	1195.73	-3.42486	4.46913e-245
O	Rt631_19	MULTISPECIES: peptidylprolyl isomerase [Rhizobium] gi|517259266	5632.44	15571	-1.46913	6.15905e-133
O	Rt780_200	MULTISPECIES: hypothetical protein [Rhizobium] gi|517052174	37.8567	405.17	-3.41556	5.16802e-96
O	Rt766_49	MULTISPECIES: DNA-binding protein [Rhizobium] gi|517053188	5366.59	31632.7	-2.55779	0
O	Rt780_51	serine protease [Rhizobium leguminosarum] gi|655325890	83.0867	374.47	-2.17432	6.18618e-53
O	Rt763_7	MULTISPECIES: dehydrogenase [Rhizobium] gi|648496557	99.52	316.88	-1.63931	1.28177e-25
O	Rt631_2	ATPase AAA [Rhizobium gallicum] gi|517259254	5582.45	26647.8	-2.25387	0
O	Rt768_4	MULTISPECIES: hypothetical protein [Rhizobium] gi|517053305	2801.28	294.417	3.25305	3.03832e-300
O/M	Rt772_25	MULTISPECIES: hypothetical protein [Rhizobium] gi|517258004	1924.54	460.323	2.06025	3.09257e-160
O	Rt785_56	MULTISPECIES: molecular chaperone GroES [Rhizobium] gi|489641357	3163.58	28696.4	-3.1805	0
O	Rt785_55	MULTISPECIES: molecular chaperone GroEL [Rhizobium] gi|517056152	29379.1	168211	-2.51755	0
O	Rt622_15	thioredoxin reductase [Rhizobium leguminosarum] gi|517057453	105.667	821.64	-2.92973	1.89578e-127
O	Rt763_8	hypothetical protein [Rhizobium leguminosarum] gi|653808726	314.33	1402.56	-2.1849	2.65898e-95
O	Rt761_11	activator of HSP90 ATPase [Rhizobium leguminosarum] gi|517053518	107.307	445.637	-2.03954	7.46116e-50
O	Rt793_69	general stress protein [Rhizobium leguminosarum] gi|499972693	63.7633	486.077	-2.93831	9.59112e-104
F	Rt675_7	hypothetical protein [Paenibacillussanguinis] gi|517582571	279.143	753.713	-1.42491	1.68505e-52
F	Rt642_6	MULTISPECIES: ribonucleotide-diphosphate reductase subunit alpha [Rhizobium] gi|517257626	2380.25	7361.99	-1.63057	2.7603e-243
F	Rt623_13	MULTISPECIES: nucleoside diphosphate kinase [Rhizobium] gi|489642657	7061.31	20318.2	-1.52605	9.70988e-212
F/R	Rt618_12	NTP pyrophosphohydrolase [Rhizobium leguminosarum] gi|517056827	211.827	853.087	-2.01447	1.05877e-80
F	Rt615_148	orotatephosphoribosyltransferase [Rhizobium leguminosarum] gi|655323313	618.147	1696.97	-1.45904	9.51632e-78
F	Rt642_7	MULTISPECIES: ribonucleotide reductase stimulatory protein [Rhizobium] gi|517054881	373.647	1047.44	-1.47904	1.25154e-66
F	Rt651_26	endonuclease [Rhizobium leguminosarum] gi|517057050	0	56.4667	-8.66021	4.00195e-12
F	Rt624_76	MULTISPECIES: endonuclease [Rhizobium] gi|517257865	251.227	1060.97	-2.09709	2.45746e-111
F	Rt764_71	dihydroorotase [Rhizobium gallicum] gi|517259736	122.613	411.91	-1.7477	9.95727e-43
F	Rt676_8	endonuclease [Rhizobium gallicum] gi|517258011	358.893	2457.99	-2.77243	2.23825e-224
F	Rt615_165	nuclear transport factor 2 family protein [Rhizobium leguminosarum] gi|517055762	21.8833	73.12	-1.74594	1.02118e-08
V	Rt780_146	MULTISPECIES: endoribonuclease L-PSP [Rhizobium] gi|517052224	408.7	4940.18	-3.60088	0
V/M	Rt620_37	MULTISPECIES: hemolysin secretion protein D [Rhizobium] gi|517258086	2241.18	7902.49	-1.81861	2.29739e-282
V	Rt731_2	hemolysin D [Rhizobium leguminosarum] gi|655323608	24.31	0	6.6377	2.98597e-07
V	Rt618_106	multidrug transporter MatE [Rhizobium leguminosarum] gi|517056739	1355.21	308.307	2.13464	2.70988e-125
V	Rt620_92	MULTISPECIES: ABC transporter permease [Rhizobium] gi|517258050	3536.57	9647.97	-1.44832	1.79727e-214
V/M	Rt782_16	cyclic beta-1,2-glucan ABC transporter [Rhizobium leguminosarum] gi|655325318	5547.23	21896.2	-1.98034	0
V	Rt630_66	hemolysin D [Rhizobium leguminosarum] gi|655325562	964.367	328.413	1.55926	1.54567e-64
V/U/M	Rt772_16	MULTISPECIES: hemolysin secretion protein D [Rhizobium] gi|517257996	2300.92	0	13.2174	2.03609e-28
V	Rt679_2	ABC transporter ATP-binding protein [Rhizobium gallicum] gi|648538980	839.17	0	11.7629	1.02197e-22
V	Rt624_73	MULTISPECIES: multidrug ABC transporter ATP-binding protein [Rhizobium] gi|517054233	3093.5	13541.6	-2.12819	0
V	Rt620_38	transporter [Rhizobium leguminosarum] gi|499972498	252.557	903.817	-1.83849	2.56342e-93
V	Rt622_17	multidrug ABC transporter ATPase [Rhizobium leguminosarum] gi|517057450	580.073	4644.05	-3.0038	0
V/M	Rt617_22	acriflavin resistance protein [Rhizobium leguminosarum] gi|517057089	244.493	1299.71	-2.42068	1.72509e-179
V/M	Rt617_21	hemolysin secretion protein D [Rhizobium leguminosarum] gi|517057088	54.2933	475.367	-3.12411	8.62514e-99
V	Rt638_29	membrane protein [Rhizobium leguminosarum] gi|655325833	605.267	95.62	2.66102	2.3396e-79
V	Rt617_20	ACR family transporter [Rhizobium leguminosarum] gi|517342337	455.003	2197.4	-2.25648	8.48132e-193
V	Rt623_40	MULTISPECIES: beta-lactamase [Rhizobium] gi|517258644	838.257	7431.25	-3.14628	0
V	Rt620_39	MULTISPECIES: transporter [Rhizobium] gi|517258085	3894.57	10385.2	-1.41446	3.75586e-207
V	Rt784_103	peroxiredoxin [Rhizobium leguminosarum] gi|655324869	210.337	1006.65	-2.27724	2.10097e-126
V/M	Rt770_15	hemolysin secretion protein D [Rhizobium leguminosarum] gi|517056404	71.27	423.503	-2.60708	1.22769e-75
V	Rt665_2	beta-lactamase/D-alanine carboxypeptidase [Rhizobium leguminosarum] gi|655324491	351.37	1125.88	-1.69356	6.94017e-87
V	Rt676_13	MULTISPECIES: transporter [Rhizobium] gi|517258015	214.967	74.65	1.50689	3.84529e-16
V	Rt789_4	MULTISPECIES: Organic hydroperoxide resistance protein [Rhizobium] gi|517052369	1566.19	10407.8	-2.73992	0
V/M	Rt628_100	hemolysin secretion protein D [Rhizobium leguminosarum] gi|655325638	261.47	762.927	-1.55828	1.20174e-60
V	Rt688_3	antibiotic resistance protein [Rhizobium gallicum] gi|517257981	32.1967	0	7.05078	2.96163e-08
V	Rt792_171	metallo-beta-lactamase [Rhizobium leguminosarum] gi|517056324	126.11	330.193	-1.41408	5.53641e-24
V	Rt633_38	RTX toxin [Rhizobium leguminosarum] gi|517294981	1493.31	4901.5	-1.71594	7.48262e-185
V	Rt792_11	MULTISPECIES: photosystem reaction center subunit H [Rhizobium] gi|517056177	433.12	9996.11	-4.52041	0
V	Rt716_2	MULTISPECIES: beta-lactamase [Rhizobium] gi|648539296	15351.6	43.5033	-5.61234	7.91067e-12
V	Rt615_142	MULTISPECIES: photosystem reaction center subunit H [Rhizobium] gi|517055784	618.227	7942.42	-3.66618	0
V	Rt784_37	MULTISPECIES: entericidin [Rhizobium] gi|489636097	2343.67	17513.8	-2.90582	0
V	Rt763_114	multidrug ABC transporter [Rhizobium leguminosarum] gi|655324936	78.02	243.83	-1.64875	4.25515e-26
V	Rt780_1	Tat protein [Rhizobium leguminosarum] gi|655325855	55.9533	20.0267	1.45646	6.36308e-05
L	Rt629_8	exodeoxyribonuclease III [Rhizobium leguminosarum] gi|655323974	79.84	252.747	-1.6207	4.87408e-22
L	Rt638_42	DNA polymerase [Rhizobium leguminosarum] gi|655325838	2402.11	12389.7	-2.36836	0
L	Rt647_7	DNA recombinase [Rhizobium gallicum] gi|517258946	1382.21	4240.18	-1.61149	1.7019e-164
L	Rt763_2	ATP-dependent DNA ligase [Rhizobium leguminosarum] gi|653803276	229.027	69.09	1.71855	7.66236e-21
L	Rt650_38	hypothetical protein [Rhizobium leguminosarum] gi|659064810	2217.43	474.433	2.22382	6.55082e-146
L	Rt626_71	ATPase [Rhizobium leguminosarum] gi|655324522	3222.2	665.31	2.27652	6.99022e-255
L	Rt621_131	MULTISPECIES: DNA polymerase [Rhizobium] gi|517257825	526.293	1983.53	-1.91559	8.17252e-160
L	Rt662_17	MULTISPECIES: membrane protein [Rhizobium] gi|517052957	111.303	597.79	-2.41127	2.20606e-92
L	Rt628_50	DNA repair protein [Rhizobium leguminosarum] gi|655325770	141.073	727.33	-2.37685	5.2269e-110
L	Rt763_32	DNA (cytosine-5-)-methyltransferase family protein [Burkholderiathailandensis] gi|505413079	267.48	748.353	-1.48461	5.9297e-57
L	Rt619_31	membrane protein [Rhizobium leguminosarum] gi|516584978	68.1333	18.8167	1.85149	2.08075e-08
L	Rt638_41	DNA repair protein [Rhizobium leguminosarum] gi|655325837	1555.25	6255.28	-2.00323	1.34286e-235
L	Rt627_53	tyrosine recombinase XerC [Rhizobium gallicum] gi|517259359	2218.61	627.927	1.82158	1.7516e-142
L	Rt625_107	MULTISPECIES: recombinase RecA [Rhizobium] gi|489635691	14688.5	63967.6	-2.12307	0
L	Rt792_28	MULTISPECIES: radical SAM protein [Rhizobium] gi|517056193	1723.72	8217.01	-2.25665	0
L	Rt621_132	radical SAM protein [Rhizobium leguminosarum] gi|655324633	1003.37	4587.09	-2.18551	1.66268e-278
N	Rt628_8	MULTISPECIES: flagellar motor protein MotA [Rhizobium] gi|517055987	554.273	1770.06	-1.67903	1.42472e-127
N/T	Rt628_28	chemotaxis protein [Rhizobium leguminosarum] gi|655325758	3581.72	1345.62	1.41097	3.8619e-131
N/T	Rt784_108	chemotaxis protein [Rhizobium leguminosarum] gi|655324872	562.657	176.077	1.67518	1.48733e-42
N/T	Rt630_9	MCP chemoreceptor protein [Rhizobium leguminosarum] gi|655325600	447.503	89.2433	2.33286	1.55039e-52
N/T	Rt651_28	chemotaxis protein [Rhizobium leguminosarum] gi|517057052	0	107.277	-9.59857	4.13622e-15
N	Rt625_40	flagellar basal body rod protein [Rhizobium leguminosarum] gi|655325497	289.333	68.9167	2.05685	3.28197e-33
N/T	Rt761_94	chemotaxis protein [Rhizobium leguminosarum] gi|655324735	2771.37	806.243	1.77765	7.94731e-151
N/T	Rt618_100	chemotaxis protein [Rhizobium leguminosarum] gi|517056745	847.96	285.71	1.56545	1.07388e-53
N/T	Rt793_127	MULTISPECIES: chemotaxis sensory transducer [Rhizobium] gi|517257135	1237.24	392.507	1.65135	9.96776e-84
N	Rt643_1	Curdlan synthase [Rhizobium leguminosarum] gi|517340920	702.347	243.333	1.53872	9.18769e-33
N/T	Rt630_88	chemotaxis protein [Rhizobium leguminosarum] gi|655325541	2048.24	606.303	1.75026	4.08847e-110
N/T	Rt628_22	MULTISPECIES: chemotaxis protein [Rhizobium] gi|517257005	2033.04	611.067	1.73695	3.36423e-113
N/T	Rt626_115	methyl-accepting chemotaxis protein [Rhizobium gallicum] gi|517257718	1945.31	537.58	1.85456	5.17243e-132
N/W	Rt627_111	hypothetical protein [Rhizobium leguminosarum] gi|489638958	52.7067	303.607	-2.55397	5.28897e-55
N/T	Rt793_72	chemotaxis protein [Rhizobium leguminosarum] gi|655325213	2028.27	751.72	1.43146	1.61337e-92
N/T	Rt786_28	Tar- and Tsr-related chemoreceptors [Rhizobium gallicum] gi|517257496	2012.93	757.623	1.40564	5.98008e-75
N	Rt614_107	MULTISPECIES: twitching motility protein PilT [Rhizobium] gi|517058166	104	408.7	-1.9774	1.01722e-50
N	Rt774_1	flagella associated protein [Rhizobium leguminosarum] gi|517056901	14.1267	0	5.8762	1.40141e-05
N	Rt768_6	MULTISPECIES: pilus assembly protein PilZ [Rhizobium] gi|516732108	6491.72	1419.41	2.19535	0
N	Rt748_1	flagella associated protein [Rhizobium leguminosarum] gi|517056901	14.1267	0	5.8762	1.40141e-05
N	Rt629_48	MULTISPECIES: pilus protein PilZ [Rhizobium] gi|517052909	1179.98	98.8267	3.58507	1.75999e-159
N	Rt620_56	MULTISPECIES: flagellar export protein FliJ [Rhizobium] gi|494904646	25515.8	6957.02	1.87472	1.14326e-50
N	Rt623_77	cellulose synthase [Rhizobium leguminosarum] gi|655325363	2184.76	774.4	1.4967	3.28228e-106
N	Rt644_19	MULTISPECIES: pilus protein PilZ [Rhizobium] gi|489673976	2221.06	188.807	3.55602	0
U	Rt670_12	MULTISPECIES: preprotein translocase [Rhizobium] gi|489654526	1523.7	4220.16	-1.47592	2.47434e-134
U	Rt666_20	VirB2 type IV secretion protein [Rhizobium leguminosarum] gi|517056588	43872	23991	-1.79987	0.027712
U/W	Rt657_212	membrane protein [Rhizobium leguminosarum] gi|517055519	909.683	271.793	1.7496	1.85566e-71
U/W	Rt657_211	pilus assembly protein TadG [Rhizobium gallicum] gi|517259154	2777.71	784.56	1.82709	1.9948e-161
U/W	Rt761_81	MULTISPECIES: membrane protein [Rhizobium] gi|517256317	2519.11	394.317	2.6792	1.81138e-247
U/M	Rt772_17	MULTISPECIES: type I secretion protein [Rhizobium] gi|517054396	4162.47	0	14.0728	4.88759e-32
U/W	Rt657_209	pilus assembly protein [Rhizobium leguminosarum] gi|655323517	62520.9	15133.2	2.04669	0
U	Rt783_123	EvpB family type VI secretion protein [Rhizobium etli] gi|490809347	153.987	427.04	-1.46539	3.04584e-35
U/W	Rt793_208	pilus assembly protein TadG [Rhizobium gallicum] gi|648538857	4597.47	567.103	3.01868	0
U	Rt792_205	MULTISPECIES: hypothetical protein [Rhizobium] gi|517260403	44.11	165.743	-1.91846	5.27376e-22
T	Rt630_54	phosphatase [Rhizobium leguminosarum] gi|655325571	460.153	162.647	1.4951	1.43161e-34
T	Rt786_31	ATPase [Rhizobium leguminosarum] gi|648496702	1387.23	463.3	1.58036	6.14793e-80
T	Rt766_19	metallophosphoesterase [Rhizobium leguminosarum] gi|655323634	332.293	20.46	4.04697	1.68269e-60
T	Rt624_89	MULTISPECIES: diguanylate cyclase [Rhizobium] gi|517054217	1279.01	386.043	1.72329	5.18968e-77
T	Rt623_123	MULTISPECIES: diguanylate cyclase [Rhizobium] gi|648539101	3163.1	723.22	2.12786	1.0427e-243
T	Rt620_54	MULTISPECIES: response regulator receiver protein [Proteobacteria] gi|497754836	4223.13	1273.58	1.72612	1.04473e-136
T	Rt792_9	histidine kinase [Rhizobium leguminosarum] gi|655326679	4619.84	1300.98	1.82747	2.82801e-224
T/E	Rt624_88	MULTISPECIES: ABC transporter substrate-binding protein [Rhizobium] gi|517257859	304.377	86.68	1.80905	1.70393e-29
T	Rt618_34	HD family phosphohydrolase [Rhizobium leguminosarum] gi|517056803	480.72	134.003	1.83385	7.25623e-41
T	Rt622_37	PAS domain-containing sensor histidine kinase [Rhizobium gallicum] gi|517259955	1325.95	4547	-1.7692	1.00535e-148
T	Rt620_87	diguanylate cyclase [Rhizobium leguminosarum] gi|655325003	1143.14	279.067	2.02914	4.76815e-95
T	Rt657_14	histidine kinase [Rhizobium leguminosarum] gi|517341104	3102.97	416.707	2.90041	0
T	Rt656_24	MULTISPECIES: chemotaxis protein CheY [Rhizobiaceae] gi|489642990	3741.81	1294.44	1.53057	8.40152e-132
T/K	Rt784_11	Crp/Fnr transcriptional regulator [Rhizobium leguminosarum] gi|655324808	1252.79	397.41	1.65323	8.54009e-82
T/K	Rt615_79	LuxR family transcriptional regulator [Rhizobium leguminosarum] gi|489640785	792.08	282.89	1.48496	2.58173e-45
T	Rt630_30	universal stress protein [Rhizobium leguminosarum] gi|517052429	111.94	414.68	-1.90628	6.10272e-49
T	Rt624_20	phosphohydrolase [Rhizobium leguminosarum] gi|655324658	1976.13	330.393	2.58307	1.75377e-190
T/K	Rt619_114	Fis transcriptional regulator [Rhizobium leguminosarum] gi|659063256	26.03	9.25333	1.44744	0.00567376
T	Rt620_114	MULTISPECIES: chemotaxis protein CheY [Rhizobium] gi|517054441	2721.53	10111.2	-1.89199	0
T/K	Rt793_203	OmpR transcriptional regulator [Rhizobium leguminosarum] gi|516592844	665.553	214.457	1.62864	3.94152e-51
T/K	Rt784_53	chemotaxis protein CheY [Rhizobium leguminosarum] gi|489636170	2239.07	340.153	2.7162	2.08948e-153
T	Rt631_54	MULTISPECIES: MFS transporter [Rhizobium] gi|489638871	4926.88	1423.9	1.78897	4.54351e-225
T/K	Rt780_212	PspA family regulator, phage shock protein [Rhizobium leguminosarum] gi|655326223	390.247	6151.95	-3.96504	0
T	Rt630_13	ATPase [Rhizobium leguminosarum] gi|655325597	4243.54	881.127	2.26623	0
T	Rt657_264	diguanylate cyclase [Rhizobium gallicum] gi|517259188	718.21	242.207	1.57947	1.83856e-39
T	Rt762_72	diguanylate phosphodiesterase [Rhizobium leguminosarum] gi|648497052	2613.19	713.917	1.86952	2.08688e-154
T	Rt620_42	diguanylate cyclase [Rhizobium gallicum] gi|648538998	1027.74	361.177	1.51336	1.15935e-61
T	Rt792_10	diguanylate cyclase [Rhizobium leguminosarum] gi|517056176	2438.41	397.837	2.61466	3.67674e-266
T	Rt688_6	peptide antibiotic resistance protein [Rhizobium leguminosarum] gi|655325037	860.13	0	11.7968	8.36463e-23
T/K	Rt784_52	MULTISPECIES: diguanylate cyclase [Rhizobium] gi|516736642	2350.25	633.167	1.88902	3.75932e-164
T	Rt681_2	histidine kinase [Rhizobium leguminosarum] gi|517052358	2114.15	236.21	3.16001	2.28614e-293
T/E	Rt782_64	ABC transporter substrate-binding protein [Rhizobium leguminosarum] gi|655325296	31687	458.4	6.11344	0
T	Rt760_35	MULTISPECIES: sensor histidine kinase [Rhizobium] gi|517258512	3374.71	1067.38	1.65922	1.26874e-157
T	Rt793_45	diguanylate phosphodiesterase [Rhizobium leguminosarum] gi|655325205	923.99	271.637	1.7664	8.25171e-77
T/E	Rt618_95	amino acid ABC transporter substrate-binding protein [Rhizobium leguminosarum] gi|517056748	52.3233	144.567	-1.44287	1.58917e-13
T/E	Rt762_71	MULTISPECIES: amino acid ABC transporter [Rhizobium] gi|648539343	4817.47	1568.26	1.61833	1.58507e-94
T	Rt644_21	MULTISPECIES: hypothetical protein [Rhizobium] gi|517052553	1568.67	465.353	1.75014	1.49266e-76
T	Rt626_117	CreA protein [Rhizobium gallicum] gi|517257719	328.563	902.18	-1.44946	1.73965e-60
T/K	Rt621_83	MULTISPECIES: chemotaxis protein CheY [Rhizobium] gi|517054114	155.847	434.4	-1.49379	1.41347e-33
T/K	Rt793_157	MULTISPECIES: Fis family transcriptional regulator [Rhizobium] gi|517054701	5877.57	367.197	4.00207	0
T/K	Rt793_19	MULTISPECIES: Fis family transcriptional regulator [Rhizobium] gi|499972609	793.667	273.643	1.53858	3.33025e-52
T	Rt793_234	membrane protein [Rhizobium gallicum] gi|648538856	5921.58	1924.44	1.6227	7.67659e-201
T	Rt657_263	diguanylate cyclase [Rhizobium leguminosarum] gi|655323555	38.36	13.3033	1.57509	0.000242229
T/K	Rt765_47	MULTISPECIES: histidine kinase [Rhizobium] gi|517259638	29.4733	11.1467	1.40658	0.00315486
T	Rt770_41	PAS domain-containing protein [Rhizobium gallicum] gi|648539012	34554.7	49.93	-2.19727	3.93725e-09
T/K	Rt709_2	Sugar utilization protein [Rhizobium leguminosarum] gi|655325414	77.5633	3.41	4.48458	6.33774e-15
T/K	Rt615_95	MULTISPECIES: chemotaxis protein CheY [Rhizobium] gi|489640741	830.6	243.567	1.76695	8.61973e-71
T	Rt780_18	diguanylate cyclase [Rhizobium leguminosarum] gi|655325866	2064.59	245.69	3.07117	6.28708e-280
T	Rt623_120	MULTISPECIES: diguanylate phosphodiesterase [Rhizobium] gi|517258709	4608.1	766.453	2.58753	0
T	Rt784_76	PTS mannose transporter subunit IID [Rhizobium leguminosarum] gi|655324850	454.573	120.843	1.91267	2.02141e-45
T/K	Rt615_94	histidine kinase [Rhizobium sp. Pop5] gi|495799697	586.64	121.857	2.26603	3.48594e-61
T/K	Rt621_100	Crp/Fnr family transcriptional regulator [Rhizobium leguminosarum] gi|655324611	75.67	195.927	-1.40794	1.55549e-15
T	Rt618_35	diguanylate cyclase [Rhizobium leguminosarum] gi|517056802	1164.42	284.653	2.03057	1.52173e-101
T	Rt646_16	MULTISPECIES: acyl-homoserine-lactone synthase [Rhizobium] gi|517056604	299.327	91.43	1.7019	3.01365e-26
T/K	Rt656_23	MULTISPECIES: diguanylate cyclase [Rhizobium] gi|517258737	3231.51	1021.47	1.65964	4.49187e-153
T	Rt668_10	hypothetical protein [Rhizobium leguminosarum] gi|655325414	77.5633	3.41	4.48458	6.33774e-15
T	Rt652_22	acyl-homoserine-lactone synthase 2 [Rhizobium etli] gi|528839860	196.51	56.2233	1.79562	3.69867e-19
T/E	Rt651_31	amino acid ABC transporter substrate-binding protein [Rhizobium leguminosarum] gi|517057055	0.25	246.89	-9.1183	1.27854e-19
T/E	Rt774_5	ABC transporter substrate-binding protein [Rhizobium leguminosarum] gi|517056897	216.817	599.003	-1.47231	6.54814e-45
T/K	Rt784_131	chemotaxis protein CheY [Rhizobium leguminosarum] gi|516736496	410.923	3078.03	-2.89404	0
T	Rt615_41	diguanylate cyclase [Rhizobium gallicum] gi|517258784	517.847	142.043	1.86813	6.4977e-52
T/K	Rt793_293	MULTISPECIES: OmpR transcriptional regulator [Rhizobium] gi|517054821	838.513	315.373	1.41793	1.24345e-49
T	Rt793_248	diguanylate cyclase [Rhizobium gallicum] gi|517257216	259.997	46.5567	2.48056	1.30794e-38
T/K	Rt780_194	MULTISPECIES: LexA transcriptional regulator [Rhizobium] gi|517260376	121.21	520.023	-2.0622	4.22619e-61
T	Rt764_20	MULTISPECIES: hypothetical protein [Rhizobium] gi|517259697	1094.82	397.503	1.46514	7.61944e-59
T	Rt632_19	MULTISPECIES: inosine-5-prime-monophosphate dehydrogenase [Rhizobium] gi|516582319	71.7667	226.16	-1.67335	1.09384e-22
T	Rt623_10	diguanylate cyclase [Rhizobium leguminosarum] gi|655325336	678.953	212.8	1.67286	9.36287e-58
T	Rt632_44	signal peptide protein [Rhizobium leguminosarum] gi|517056665	84.98	376.383	-2.15272	2.43709e-56
T	Rt763_161	MULTISPECIES: peroxiredoxin [Rhizobium] gi|517053820	50.2233	10.7933	2.21012	5.43729e-08
T	Rt679_8	adenylate cyclase [Rhizobium leguminosarum] gi|517054365	1201.38	0	12.2816	1.12669e-24
T	Rt630_35	MULTISPECIES: signal peptide protein [Rhizobium] gi|489653395	451.973	1430.35	-1.67387	1.25948e-100
T	Rt784_102	adenylate cyclase [Rhizobium leguminosarum] gi|655324868	190.14	670.55	-1.82866	3.467e-53
T	Rt793_228	signal peptide protein [Rhizobium gallicum] gi|517257228	125.493	1092.69	-3.10492	6.75969e-198
T/E	Rt615_45	histidine kinase [Rhizobium leguminosarum] gi|655323246	1703.48	508.277	1.74783	9.16136e-106
M	Rt772_3	1,4-beta-xylanase [Rhizobium gallicum] gi|648538983	2498.3	0	13.3372	6.27094e-29
M	Rt772_18	MULTISPECIES: polysaccharidase [Rhizobium] gi|517257998	2327.73	0	13.2346	1.6985e-28
M	Rt772_10	MULTISPECIES: glycosyl transferase [Rhizobium] gi|517054389	2077.96	0	13.0719	8.28697e-28
M	Rt772_8	MULTISPECIES: exopolysaccharide biosynthesis protein [Rhizobium] gi|517054387	3687.12	0	13.8997	2.5075e-31
M	Rt772_14	MULTISPECIES: glucuronosyltransferase [Rhizobium] gi|517054393	1494.45	0	12.5951	6.64282e-26
M	Rt772_12	MULTISPECIES: glycosyl transferase family A [Rhizobium] gi|517054391	2032.2	0.486667	12.0777	6.17558e-24
M	Rt772_4	glycosyl transferase [Rhizobium gallicum] gi|517257989	8514.56	0	15.1066	9.56953e-37
M	Rt634_36	N-acetyl mannosamine transferase [Rhizobium leguminosarum] gi|655325734	958.787	48.1233	4.31991	5.80113e-162
M	Rt780_172	glycosyl transferase [Rhizobium leguminosarum] gi|655326197	35.26	200.583	-2.50668	6.37023e-28
M	Rt772_11	MULTISPECIES: glycosyl transferase [Rhizobium] gi|517257993	2331.06	0	13.2386	1.6141e-28
M	Rt679_1	glycosyl transferase family A [Rhizobium leguminosarum] gi|517054371	1132.94	0	12.199	2.31961e-24
M	Rt634_35	N-acetyl mannosamine transferase [Rhizobium leguminosarum] gi|648466777	2675.59	147.87	4.18052	0
M	Rt768_57	hypothetical protein [Rhizobium leguminosarum] gi|655325444	6261.09	1947.69	1.68336	7.88921e-131
M	Rt624_7	GDP-mannose-dependent alpha-mannosyltransferase [Rhizobium gallicum] gi|517257916	952.497	147.73	2.69896	1.90047e-117
M	Rt638_28	MULTISPECIES: ABC transporter [Rhizobium] gi|517259563	198.783	25.53	2.97743	4.84126e-33
M	Rt657_183	MULTISPECIES: sugar transporter [Rhizobium] gi|517055546	2231.9	782.177	1.51526	1.43418e-99
M	Rt765_21	MULTISPECIES: acid phosphatase [Rhizobium] gi|517259661	286.537	80.3333	1.82825	3.8871e-30
M/E	Rt627_3	MULTISPECIES: dihydrodipicolinate synthase [Rhizobium] gi|517055105	89.1367	293.347	-1.72996	4.45601e-32
M	Rt772_7	MULTISPECIES: exopolysaccharide biosynthesis protein [Rhizobium] gi|648496744	5286.86	0	14.4202	1.26115e-33
M	Rt793_1	MULTISPECIES: hypothetical protein [Rhizobium] gi|517054572	167.943	935.507	-2.49199	3.127e-146
M	Rt628_53	acyltransferase [Rhizobium leguminosarum] gi|502300110	734.697	2499.75	-1.77038	1.37321e-168
M	Rt763_17	acyltransferase [Rhizobium leguminosarum] gi|517341005	929.53	269.267	1.77846	1.50327e-62
M	Rt622_27	glycosyl transferase [Rhizobium leguminosarum] gi|655324415	636.897	238.05	1.41382	9.20147e-39
M	Rt782_75	MULTISPECIES: membrane protein [Rhizobium] gi|517259485	3835.56	1299.45	1.56012	7.07736e-145
M	Rt772_13	MULTISPECIES: glucuronosyltransferase [Rhizobium] gi|517257994	1920.85	0	12.9582	2.30255e-27
M	Rt644_17	protein required for attachment to host cells [Rhizobium leguminosarum] gi|655326026	132.323	1276.34	-3.31203	1.80976e-197
M	Rt785_40	hypothetical protein [Rhizobium leguminosarum] gi|517056137	470.993	1404.88	-1.57851	1.78365e-100
M	Rt625_38	glycosylhydrolase [Rhizobium leguminosarum] gi|655325495	2073.54	624.597	1.72505	1.42235e-109
M	Rt679_3	glycosyl transferase [Rhizobium gallicum] gi|517257977	480.373	0	10.9578	8.00178e-20
M/G	Rt622_109	exopolysaccharide biosynthesis protein [Rhizobium gallicum] gi|648539279	897.46	278.01	1.68174	8.03853e-59
M	Rt626_124	MULTISPECIES: UDP-3-O-(3-hydroxymyristoyl) glucosamine N-acyltransferase [Rhizobium] gi|517257725	3401.66	27379.1	-3.00682	0
M	Rt679_6	UDP-glucose 4-epimerase [Rhizobium leguminosarum] gi|517292770	1614.33	0	12.7058	2.56677e-26
M	Rt768_58	MULTISPECIES: D-alanyl-D-alanine carboxypeptidase [Rhizobium] gi|517053250	2019.31	746.993	1.43059	2.27442e-80
M	Rt670_10	peptidoglycan-binding protein [Rhizobium leguminosarum] gi|648496620	12203	4214.57	1.53366	2.00092e-218
M	Rt772_26	MULTISPECIES: UDP-glucose 6-dehydrogenase [Rhizobium] gi|517054405	1938.9	8194.22	-2.07851	0
M	Rt621_16	MULTISPECIES: lytic transglycosylase [Rhizobium] gi|517054054	531.183	2374.64	-2.17348	2.76912e-186
M/E	Rt762_161	MULTISPECIES: dihydrodipicolinate synthase [Rhizobium] gi|517257270	276.99	1044.48	-1.92531	1.69004e-108
M	Rt655_27	L,D-transpeptidase domain-containing protein [Rhizobium phaseoli] [Rhizobium leguminosarum] gi|655325391	777.227	260.91	1.56462	1.5641e-47
M	Rt659_10	Xyla, sugar phosphate isomerase [Rhizobium leguminosarum] gi|517057004	0	92.8133	-9.37922	2.18309e-14
M	Rt785_41	L,D-transpeptidase[Rhizobium leguminosarum] gi|517056138	2335.76	852.083	1.45613	1.38846e-95
M	Rt623_91	UDP-phosphate glucose phosphotransferase [Rhizobium leguminosarum] gi|655325369	3066.93	874.45	1.80772	1.30816e-174
M	Rt679_4	glycosyl transferase [Rhizobium gallicum] gi|648538979	1875.26	0	12.9261	3.1238e-27
M	Rt657_147	Glycosyltransferase [Rhizobium leguminosarum] gi|655323473	1254.57	383.867	1.7045	3.45559e-85
M	Rt630_12	peptidoglycan-binding protein [Rhizobium leguminosarum] gi|655325598	1848.94	344.507	2.42305	6.56862e-178
M	Rt761_109	ser/threonine protein phosphatase [Rhizobium leguminosarum] gi|517053425	2178.9	126.45	4.1095	0
M	Rt659_25	ABC transporter [Rhizobium leguminosarum] gi|517057019	0.25	2808.17	-12.6231	3.27818e-37
M/R	Rt792_142	muconatecycloisomerase [Rhizobium leguminosarum] gi|655326608	35.1833	207.36	-2.49515	8.56824e-32
M/G	Rt792_105	polysaccharide deacetylase [Rhizobium leguminosarum] gi|655326630	264.583	91.55	1.52973	1.34723e-22
M	Rt623_102	MULTISPECIES: acyltransferase [Rhizobium] gi|517258690	2072.52	5692.7	-1.46222	1.96918e-158
M	Rt628_52	membrane protein [Rhizobium leguminosarum] gi|655325773	1831.12	4889.51	-1.41315	3.28624e-142
M	Rt621_1	NAD-dependent dehydratase [Rhizobium gallicum] gi|517257730	381.923	85.4333	2.16037	1.04296e-45
M	Rt657_112	MULTISPECIES: Rare lipoprotein A [Rhizobium] gi|517055610	486.62	1842.07	-1.93752	4.74601e-111
M	Rt620_62	MULTISPECIES: exopolysaccharide biosynthesis protein [Rhizobium] gi|517054490	1548.7	7663.8	-2.31304	0
M	Rt772_5	acetyltransferase [Rhizobium gallicum] gi|648538984	969.603	0	11.9677	1.80678e-23
M	Rt772_1	exopolysaccharide biosynthesis protein [Rhizobium gallicum] gi|517257986	417.513	0.393333	9.79715	4.41055e-16
M	Rt772_9	galactosyl transferase [Rhizobium leguminosarum] gi|655325033	2112.05	0	13.0934	6.5455e-28
M	Rt772_19	MULTISPECIES: autoaggregation protein [Rhizobium] gi|517257999	2307.73	0	13.2207	1.98081e-28
M	Rt772_2	MULTISPECIES: membrane protein [Rhizobium] gi|648538982	185.203	0	9.57097	3.17119e-15
M	Rt772_6	ketal pyruvate transferase [Rhizobium gallicum] gi|517257991	2687.64	0.436667	12.4801	1.79437e-25
M	Rt627_52	polysaccharide biosynthesis protein GumN [Rhizobium leguminosarum] gi|655325953	1791.95	472.593	1.92362	2.21849e-148
M	Rt772_15	Orf3 [Rhizobium leguminosarum bv. trifolii TA1] [Rhizobium] gi|648538985	486.383	0	10.9803	6.7506e-20
M	Rt631_22	MULTISPECIES: GNAT family N-acetyltransferase [Rhizobium] gi|517259269	1798.58	610.18	1.5591	3.00216e-108
M	Rt623_95	cellulose biosynthesis protein CelD [Rhizobium leguminosarum] gi|655325371	1720.18	394.753	2.11667	9.77862e-142
K	Rt780_187	MULTISPECIES: LuxR family transcriptional regulator [Rhizobium] gi|489641659	14488.9	32426.3	-3.42243	0.00620207
K	Rt761_10	MULTISPECIES: ArsR family transcriptional regulator [Rhizobium] gi|517053519	254.283	741.333	-1.54276	3.47708e-59
K	Rt630_61	TetR family transcriptional regulator [Rhizobium leguminosarum] gi|655325567	75.0433	215.013	-1.48615	6.97847e-19
K	Rt624_129	MULTISPECIES: ArsR family transcriptional regulator [Rhizobium] gi|517054184	62.46	203.253	-1.70336	2.85739e-23
K	Rt615_146	ArsR family transcriptional regulator [Rhizobium leguminosarum] gi|653778772	298.277	812.493	-1.45848	1.17139e-51
K	Rt780_117	MULTISPECIES: ArsR family transcriptional regulator [Rhizobium] gi|517052251	34.34	185.287	-2.39538	1.24628e-32
K	Rt621_30	ArsR family transcriptional regulator [Rhizobium leguminosarum] gi|653784733	4142.54	1171.21	1.82028	2.65454e-130
K	Rt618_113	TetR family transcriptional regulator [Rhizobium leguminosarum] gi|517341337	308.773	1147.8	-1.91435	1.11962e-82
K	Rt622_60	MULTISPECIES: RsiW/Fis transmembrane transcriptional regulator (anti-sigma factor) [Rhizobium] gi|517057407	351.487	1335.69	-1.92071	1.12071e-119
K/G	Rt782_25	DeoRfaimly transcriptional regulator [Rhizobium leguminosarum] gi|655325316	277.957	861.687	-1.63055	5.79844e-62
K	Rt678_1	LysR family transcriptional regulator [Rhizobium gallicum] gi|517256509	527.22	9.75333	5.78963	3.03775e-68
K	Rt629_78	ArsR family transcriptional regulator [Rhizobium leguminosarum] gi|517292426	199.41	870.39	-2.12574	9.67086e-99
K	Rt782_65	MULTISPECIES: GntR transcriptional regulator [Rhizobium] gi|517055219	5206.43	810.24	2.68102	0
K	Rt620_116	MULTISPECIES: RNA polymerase sigma factor [Rhizobium] gi|489637807	1299.67	3886.34	-1.57945	2.70084e-122
K	Rt766_60	GntR family transcriptional regulator [Rhizobium gallicum] gi|517256551	754.89	262.037	1.53075	3.66494e-51
K	Rt761_105	TetR family transcriptional regulator [Rhizobium leguminosarum] gi|489635753	4580.98	1686.13	1.44354	3.16173e-154
K	Rt623_51	MULTISPECIES: MarR family transcriptional regulator [Rhizobium] gi|517052694	6144.08	906.123	2.7614	0
K	Rt780_83	MULTISPECIES: ArsR family transcriptional regulator [Rhizobium] gi|517260701	32.8233	137.693	-2.03513	3.27767e-19
K	Rt780_213	TetR family transcriptional regulator [Rhizobium leguminosarum] gi|655326224	314.357	980.13	-1.659	2.90858e-71
K	Rt631_25	MULTISPECIES: TetR family transcriptional regulator [Rhizobium] gi|517259272	326.36	1760.53	-2.45305	2.37725e-187
K	Rt624_5	MarR family transcriptional regulator [Rhizobium gallicum] gi|517257918	374.453	1719.22	-2.19571	1.92152e-192
K	Rt651_32	LacI family transcriptional regulator [Rhizobium leguminosarum] gi|517057056	0	290.773	-11.0316	5.60871e-20
K	Rt647_30	MULTISPECIES: cold-shock protein [Rhizobium] gi|517055733	20478.6	7527.21	1.44406	7.18017e-143
K	Rt784_58	ArsR family transcriptional regulator [Rhizobium leguminosarum] gi|655324839	1087.55	189.987	2.51664	1.09756e-108
K	Rt622_59	MULTISPECIES: RNA polymerase sigma factor [Rhizobium] gi|517057408	657.877	2765.81	-2.08517	4.19904e-184
K	Rt713_1	LysR family transcriptional regulator [Rhizobium gallicum] gi|517256509	3765.04	991.467	1.92315	8.46158e-183
K	Rt627_60	MULTISPECIES: GntR family transcriptional regulator [Rhizobium] gi|517055048	1162.95	434.513	1.42966	1.66142e-51
K	Rt782_47	RNA polymerase sigma 70 [Rhizobium leguminosarum] gi|489639330	968.803	3528.47	-1.86437	3.7831e-213
K	Rt780_28	MULTISPECIES: Rrf2 family transcriptional regulator [Rhizobium] gi|517052332	767.147	2722.65	-1.83329	5.03349e-176
K	Rt640_35	LysR family transcriptional regulator [Rhizobium leguminosarum] gi|653811999	696.16	2029.22	-1.53834	1.41834e-120
K	Rt783_154	MULTISPECIES: cold-shock protein [Rhizobium] gi|489643669	51430.6	17796.9	1.53105	2.02122e-179
K	Rt760_3	AraC family transcriptional regulator [Rhizobium gallicum] gi|648539062	14582.8	47.4633	-1.82378	1.32735e-06
K	Rt659_27	histidine utilization repressor [Rhizobium leguminosarum] gi|517057021	0	223.363	-10.6507	1.24578e-18
K	Rt620_132	TetR family transcriptional regulator [Rhizobium gallicum] gi|648538990	2462.49	756.927	1.70348	9.81235e-98
K/G	Rt780_10	MULTISPECIES: DeoRfaimly transcriptional regulator [Rhizobium] gi|517260642	14559.5	66.58	-1.7126	2.21286e-08
K	Rt784_88	AsnC family transcriptional regulator [Rhizobium leguminosarum] gi|655324858	1014.41	220.737	2.19712	1.41474e-103
K	Rt789_5	MarR family transcriptional regulator [Rhizobium leguminosarum] gi|655325530	108	385.71	-1.85127	7.38666e-43
K	Rt688_7	Cro/Cl family transcriptional regulator [Rhizobium leguminosarum] gi|517054378	1573.78	0	12.668	3.60021e-26
K	Rt618_69	MarR family transcriptional regulator [Rhizobium leguminosarum] gi|517056771	181.067	616.597	-1.76543	2.72706e-64
K	Rt615_164	TetR family transcriptional regulator [Rhizobium gallicum] gi|517258888	55.9233	147.32	-1.42161	1.70468e-13
K	Rt615_51	MULTISPECIES: cold-shock protein [Rhizobium] gi|489640833	303011	114677	1.40178	5.96957e-189
K	Rt651_2	MULTISPECIES: cold-shock protein [Rhizobium] gi|489645648	42851.7	48174.6	-12.6523	0
K	Rt766_14	LacI transcriptional regulator [Rhizobium leguminosarum] gi|655323629	259.257	44.72	2.55128	1.23676e-38
K	Rt764_21	MULTISPECIES: GntR family transcriptional regulator [Rhizobium] gi|648539257	847.967	282.493	1.57724	5.63923e-36
K	Rt780_49	LysR family transcriptional regulator [Rhizobium leguminosarum] gi|655325888	242.363	1103.82	-2.19055	1.18337e-136
K	Rt659_32	LysR family transcriptional regulator [Rhizobium leguminosarum] gi|522061680	0	260.897	-10.8773	2.1191e-19
K	Rt630_47	Ni(II)/Co(II)-sensitive transcriptional repressor DmeR[Rhizobium leguminosarum] gi|517052413	170.597	470.353	-1.45988	7.65894e-38
K	Rt651_33	LuxR family transcriptional regulator [Rhizobium leguminosarum] gi|517057057	0	893.947	-12.6524	4.41817e-26
K	Rt760_14	LysR family transcriptional regulator [Rhizobium leguminosarum] gi|655324793	480.407	154.423	1.64125	1.25535e-37
K	Rt787_17	MULTISPECIES: AraC family transcriptional regulator [Rhizobium] gi|517052619	627.097	213.24	1.5524	5.67856e-41
K	Rt763_80	TetR family transcriptional regulator [Rhizobium leguminosarum] gi|655324912	60.9967	197.367	-1.7329	1.53143e-20
K	Rt659_6	RpiR family transcriptional regulator [Rhizobium leguminosarum] gi|517057000	0	233.307	-10.716	7.234e-19
K	Rt644_16	LysR family transcriptional regulator [Rhizobium leguminosarum] gi|655326025	354.967	122.653	1.52985	1.34105e-28
K	Rt630_16	MULTISPECIES: RosR transcriptional regulator [Rhizobium] gi|489653433	14065.5	46531.9	-1.72676	1.8477e-216
K	Rt651_19	MarR family transcriptional regulator [Rhizobium leguminosarum] gi|517057043	0	951.287	-12.7421	1.92447e-26
K	Rt780_88	TetR/ AcrR transcriptional regulator [Rhizobium leguminosarum] gi|517260705	92.1033	503.31	-2.47308	4.41947e-85
K	Rt657_171	MULTISPECIES: XRE transcriptional regulator [Rhizobium] gi|517259122	103.797	321.527	-1.59911	3.51295e-28
K	Rt784_99	MULTISPECIES: MarR family transcriptional regulator [Rhizobium] gi|648539051	480.077	1943.13	-2.03193	1.49106e-114
K	Rt642_10	MerR family transcriptional regulator [Rhizobium leguminosarum] gi|517054884	241.723	878.093	-1.8744	1.6968e-91
K	Rt783_97	HxlR regulator [Rhizobium gallicum] gi|517259830	81.88	691.503	-3.07585	2.29237e-145
K/G	Rt780_9	DeoRfaimly transcriptional regulator [Rhizobium leguminosarum] gi|636786511	69.2933	19948.2	-2.0691	3.04512e-11
K	Rt651_8	MULTISPECIES: Crp/Fnr family transcriptional regulator [Rhizobium] gi|499968792	0	130.747	-9.87792	5.00669e-16
K	Rt785_22	TetR family transcriptional regulator [Rhizobium leguminosarum] gi|655326700	1565.68	155.043	3.33242	1.02241e-224
K	Rt632_11	IclR family transcriptional regulator [Rhizobium leguminosarum] gi|517056697	188.707	510.173	-1.44357	3.47714e-38
K	Rt620_105	MULTISPECIES: LysR family transcriptional regulator [Rhizobium] gi|517054448	80.8	300.077	-1.88762	2.17669e-35
K/G	Rt764_66	MULTISPECIES: DeoRfaimly transcriptional regulator [Rhizobium] gi|517057715	456.063	125.533	1.85219	5.53842e-43
K/G	Rt619_151	ROK family transcriptional regulator [Rhizobium leguminosarum] gi|489654877	640.933	175.757	1.85916	2.11788e-57
K	Rt770_14	TetR family transcriptional regulator [Rhizobium leguminosarum] gi|517056405	95.0867	3370.13	-5.13125	0
K	Rt620_47	MULTISPECIES: RNA polymerase sigma 70 [Proteobacteria] gi|517054500	3669.83	15883.1	-2.11624	0
K	Rt616_13	LysR family transcriptional regulator [Rhizobium leguminosarum] gi|517342196	93.1633	302.07	-1.67323	4.38201e-31
K	Rt646_14	MULTISPECIES: Lrp/AsnC transcriptional regulator [Rhizobium] gi|489645928	99.2767	322.12	-1.71395	1.10827e-34
K	Rt792_16	MULTISPECIES: IclR family transcriptional regulator [Rhizobium] gi|517056182	137.087	442.41	-1.6828	1.66055e-45
K	Rt780_174	MULTISPECIES: TetR family transcriptional regulator [Rhizobium] gi|517260783	90.23	331.49	-1.84611	8.67693e-34
K	Rt780_87	AraC family transcriptional regulator [Rhizobium leguminosarum] gi|655325909	253.767	4612.58	-4.22395	0
K	Rt780_191	RNA polymerasesubunit sigma-70 [Rhizobium leguminosarum] gi|655326211	26634.7	76.8667	-3.16471	1.31732e-19
K	Rt780_77	terminase small subunit protein [Rhizobium leguminosarum] gi|655325902	32471	14545.9	-1.60252	0.00050596
K	Rt655_24	XRE family transcriptional regulator [Rhizobium leguminosarum] gi|517052790	297.113	1229.3	-2.04022	4.57437e-132
K/G	Rt657_94	LacI family transcriptional regulator [Rhizobium leguminosarum] gi|655323434	2928.82	722.347	2.01669	2.23899e-123
K/G	Rt616_83	LacI family transcriptional regulator [Rhizobium leguminosarum] gi|517056497	41.71	124.937	-1.62567	6.58163e-13
J	Rt618_109	acetylase [Rhizobium leguminosarum] gi|517056736	1581.99	541.583	1.542	1.27755e-87
J	Rt787_21	MULTISPECIES: 50S ribosomal protein L9 [Rhizobium] gi|517052623	9426.52	34201.9	-1.86059	9.48024e-291
J	Rt793_225	MULTISPECIES: 30S ribosomal protein S21 [Rhizobium/Agrobacterium group] gi|489681663	10082.2	32682.7	-1.69546	1.82038e-211
J	Rt654_18	MULTISPECIES: 50S ribosomal protein L6 [Rhizobium] gi|516588868	10203.9	27536.4	-1.43332	2.55677e-180
J	Rt654_21	MULTISPECIES: 50S ribosomal protein L30 [Rhizobium] gi|489643126	608.433	2259.66	-1.88597	1.67144e-117
J	Rt724_2	MULTISPECIES: 30S ribosomal protein S21 [Rhizobium] gi|517052367	13758.3	77.34	-8.19304	1.9907e-12
J	Rt653_21	MULTISPECIES: acetyltransferase [Rhizobium] gi|489654582	1724.08	639.28	1.42891	2.73793e-79
J	Rt775_6	MULTISPECIES: 50S ribosomal protein L11 [Rhizobium] gi|489643078	7224.02	21799.5	-1.59452	1.80809e-249
J	Rt630_87	autolysin [Rhizobium leguminosarum] gi|655325542	269.147	89.13	1.59137	3.23539e-24
J	Rt614_23	30S ribosomal protein S21 [Rhizobium leguminosarum] gi|517058088	816.833	2366.6	-1.54466	2.06846e-94
J	Rt782_71	MULTISPECIES: amino acid permease [Rhizobium] gi|517259489	1010.1	161.137	2.65149	2.97677e-133
J	Rt657_53	MULTISPECIES: 30S ribosomal protein S20 [Rhizobium] gi|489651635	10171.4	37238.6	-1.87333	1.21757e-282
J	Rt782_126	MULTISPECIES: 30S ribosomal protein S16 [Rhizobium] gi|517055163	4724.82	18956.2	-2.00511	0
J	Rt657_159	MULTISPECIES: 50S ribosomal protein L20 [Rhizobium] gi|489640182	10195.4	32807.7	-1.68605	1.33676e-283
J	Rt787_24	MULTISPECIES: 30S ribosomal protein S6 [Rhizobium] gi|489642600	7805.26	27525.6	-1.81986	4.44687e-271
J	Rt782_123	MULTISPECIES: 50S ribosomal protein L19 [Rhizobium] gi|517259444	11779.7	42176.5	-1.8412	5.72279e-268
J	Rt775_9	MULTISPECIES: 50S ribosomal protein L7/L12 [Rhizobium] gi|517052818	20717.1	98532.9	-2.24989	0
J	Rt654_28	MULTISPECIES: 50S ribosomal protein L17 [Rhizobium] gi|489654186	13005.2	37531.7	-1.52994	4.53777e-194
J	Rt654_11	MULTISPECIES: 50S ribosomal protein L29 [Rhizobium] gi|517052824	1498.93	4226.01	-1.49668	4.13524e-130
J	Rt688_4	YcaO-like protein [Rhizobium sp. CIAT894] [Rhizobium leguminosarum] gi|517054375	237.753	0	9.94314	1.92755e-16
J	Rt657_160	MULTISPECIES: 50S ribosomal protein L35 [Rhizobium] gi|489666713	10453.5	32189.8	-1.62364	9.56824e-199
J	Rt623_103	MULTISPECIES: 30S ribosomal protein S9 [Rhizobium] gi|517052743	4288.46	12058.8	-1.49384	3.63817e-200
J	Rt621_32	ribonuclease [Rhizobium leguminosarum] gi|517305999	1645.91	9145.42	-2.47161	0
J	Rt619_75	MULTISPECIES: elongation factor Ts [Rhizobium] gi|517053069	4831.48	13347.2	-1.46629	3.80574e-221
J	Rt775_7	MULTISPECIES: 50S ribosomal protein L1 [Rhizobium] gi|502302438	8829.47	26655.9	-1.59486	1.18222e-252
J	Rt625_94	MULTISPECIES: 30S ribosomal protein S4 [Rhizobium] gi|490814103	21104	69395.4	-1.71779	0
J	Rt775_16	elongation factor Tu [Rhizobium leguminosarum] gi|517052816	25471.4	73932.1	-1.53782	5.6766e-177
J	Rt775_8	MULTISPECIES: 50S ribosomal protein L10 [Rhizobium] gi|489643082	51775	142338	-1.45923	1.33369e-156
J	Rt783_1	MULTISPECIES: hypothetical protein [Rhizobium] gi|517057727	43574.3	41.3633	-2.11991	1.27688e-06
J	Rt775_14	MULTISPECIES: 30S ribosomal protein S7 [Rhizobium] gi|489643098	4640.32	15279.5	-1.72016	8.11928e-291
J	Rt775_13	MULTISPECIES: 30S ribosomal protein S12 [Rhizobium] gi|489643097	9611.83	28048	-1.54628	9.36786e-173
J	Rt620_109	MULTISPECIES: release factor H-coupled RctB family protein [Rhizobium] gi|517258040	324.323	3496.61	-3.41875	0
J	Rt623_104	MULTISPECIES: 50S ribosomal protein L13 [Rhizobium] gi|489654048	8731.71	23607.5	-1.43556	4.18524e-221
J	Rt654_26	MULTISPECIES: 30S ribosomal protein S11 [Rhizobium/Agrobacterium group] gi|489643137	8035.29	21612.9	-1.42887	1.83878e-180
J	Rt648_32	50S ribosomal protein L21 [Rhizobium leguminosarum] gi|655325621	232.04	720.303	-1.61986	1.21697e-59
E/G/R	Rt644_61	membrane protein [Rhizobium leguminosarum] gi|655326044	132.08	532.557	-1.99357	3.51267e-58
E	Rt636_57	ABC transporter permease [Rhizobium leguminosarum] gi|517057258	55.38	170.803	-1.60231	1.78252e-17
E	Rt638_34	MULTISPECIES: isopropylmalate isomerase [Rhizobium] gi|489639544	2709.67	8506.49	-1.64766	3.49907e-202
E	Rt782_91	MULTISPECIES: ABC transporter substrate-binding protein [Rhizobium] gi|517259470	2343.47	9213.38	-1.97939	8.54918e-283
E	Rt626_67	MULTISPECIES: lysine transporter LysE [Rhizobium] gi|517053983	873.83	281.863	1.62652	3.62168e-60
E	Rt793_251	MULTISPECIES: ornithine decarboxylase [Rhizobium] gi|517342140	2851.97	10699.4	-1.90479	1.26089e-289
E	Rt644_20	histidinol-phosphate aminotransferase [Rhizobium leguminosarum] gi|655326028	681.013	196.037	1.80009	3.8495e-61
E	Rt627_62	peptide ABC transporter [Rhizobium leguminosarum] gi|655325961	279.587	1772.63	-2.64258	6.24955e-231
E	Rt621_70	ABC transporter permease [Rhizobium gallicum] gi|517257778	45.4467	16.38	1.46875	0.00011039
E	Rt648_56	aminopeptidase N [Rhizobium leguminosarum] gi|517052502	1202.51	410.643	1.55058	3.62798e-76
E	Rt618_124	peptide ABC transporter substrate-binding protein [Rhizobium leguminosarum] gi|653811019	172.1	610.757	-1.83192	3.60893e-67
E	Rt793_285	MULTISPECIES: spermidine/putrescine ABC transporter substrate-binding protein [Rhizobium] gi|517257192	1698.85	531.007	1.67524	8.18859e-88
E	Rt627_4	MULTISPECIES: ABC transporter permease [Rhizobium] gi|648496797	64.8133	237.84	-1.89831	2.22038e-29
E	Rt627_96	MULTISPECIES: arginase [Rhizobium] gi|517055018	624.947	2087.79	-1.74538	4.14925e-154
E	Rt782_63	ABC transporter permease [Rhizobium gallicum] gi|517259494	7621.78	59.12	7.00831	0
E	Rt621_54	spermidine/putrescine ABC transporter ATPase [Rhizobium gallicum] gi|517257768	558.993	208.507	1.42235	7.58419e-35
E	Rt614_88	MULTISPECIES: ABC transporter [Rhizobium] gi|517260166	257.027	28.67	3.15558	3.00572e-42
E	Rt793_286	ABC transporter ATP-binding protein [Rhizobium gallicum] gi|517257191	196.357	66.7867	1.5606	4.88128e-17
E	Rt616_162	spermidine/putrescine ABC transporter substrate-binding protein [Rhizobium leguminosarum] gi|517056436	100.237	332.187	-1.75285	3.20113e-34
E	Rt782_62	glutamine ABC transporter ATP-binding protein [Rhizobium leguminosarum] gi|655325297	8892.11	103.747	6.42255	0
E/G/R	Rt762_69	membrane protein [Rhizobium leguminosarum] gi|655324105	2313.58	390.493	2.56248	7.09735e-202
E	Rt651_29	D-amino acid oxidase [Rhizobium leguminosarum] gi|517057053	0	85.48	-9.26777	4.572e-14
E	Rt679_7	jcf7180000000679_7 | no protein blast hits found	1226.82	0	12.3077	9.57801e-25
E	Rt624_16	MULTISPECIES: peptide ABC transporter substrate-binding protein [Rhizobium] gi|517257911	40525.3	6363.74	2.67042	0
E/G/R	Rt651_21	DMT transporter permease [Rhizobium leguminosarum] gi|517057045	0	582.127	-12.0347	1.11589e-23
E	Rt763_144	amino acid permease [Rhizobium gallicum] gi|648539029	273.497	74.34	1.88849	1.59515e-29
E	Rt618_107	hypothetical protein [Rhizobium leguminosarum] gi|648496932	2405.68	662.62	1.86176	6.90188e-157
E	Rt787_18	MULTISPECIES: branched-chain amino acid ABC transporter permease [Rhizobium] gi|517258593	474.427	98.0633	2.2897	9.0958e-54
E	Rt636_56	spermidine/putrescine ABC transporter ATPase [Rhizobium leguminosarum] gi|517057257	134.027	392.047	-1.56801	8.89604e-36
E	Rt636_59	ABC transporter substrate-binding protein [Rhizobium leguminosarum] gi|517057260	131.503	371.34	-1.51281	6.21638e-32
E	Rt651_30	amino acid ABC transporter ATP-binding protein [Rhizobium leguminosarum] gi|517057054	0	63.74	-8.84487	8.80932e-13
E	Rt636_58	ABC transporter permease [Rhizobium leguminosarum] gi|648496979	14531.9	112.11	-1.73707	6.705e-14
E	Rt616_127	allophanate hydrolase [Rhizobium leguminosarum] gi|517056472	445.397	38.1733	3.55585	8.39689e-80
E	Rt763_6	hypothetical protein RLEG12_29480 [Rhizobium leguminosarum bv. trifolii CB782] gi|574591972	1448.5	5015.11	-1.79647	2.68742e-163
E	Rt614_3	ABC transporter permease [Rhizobium leguminosarum] gi|489651055	95.21	31.1	1.62487	1.18378e-09
E	Rt659_21	glycine/betaine ABC transporter [Rhizobium leguminosarum] gi|517057015	0	230.173	-10.6972	8.78288e-19
E	Rt621_71	MULTISPECIES: ABC transporter substrate-binding protein [Rhizobium] gi|516735694	151.377	55.49	1.44774	2.56308e-12
E	Rt627_95	ornithine--oxo-acid aminotransferase [Rhizobium leguminosarum] gi|655325982	604.67	1900.29	-1.64564	1.33632e-118
E	Rt614_86	spermidine/putrescine ABC transporter permease [Rhizobium gallicum] gi|517260167	147.977	15.18	3.32089	6.94792e-26
E/G/R	Rt618_10	MULTISPECIES: ABC transporter permease [Rhizobium] gi|517056830	227.477	632.08	-1.47571	3.39057e-47
E	Rt793_41	branched-chain amino acid ABC transporter [Rhizobium leguminosarum] gi|655325202	457.493	119.55	1.93265	2.06353e-47
E	Rt762_29	MULTISPECIES: ABC transporter permease [Rhizobium] gi|517260269	90.76	31.7867	1.49287	4.72218e-08
E	Rt793_40	MULTISPECIES: hemolysin III [Rhizobium] gi|517257076	316.913	92.2267	1.78601	2.46911e-31
E/R	Rt629_25	4-hydroxyphenylpyruvate dioxygenase [Rhizobium leguminosarum] gi|655323965	3317.07	1162.02	1.51091	6.11847e-141
E	Rt616_128	allophanate hydrolase [Rhizobium leguminosarum] gi|517056471	378.503	39.02	3.27255	4.79678e-66
E	Rt659_20	glycine/betaine ABC transporter [Rhizobium leguminosarum] gi|517057014	0	288.593	-11.0227	6.09469e-20
E	Rt782_61	cytochrome C4 [Rhizobium leguminosarum] gi|655325298	5462.22	84.19	6.02091	0
E	Rt659_22	MULTISPECIES: glycine/betaine ABC transporter permease [Rhizobium] gi|517057016	0	190.507	-10.4232	7.62325e-18
E	Rt614_168	MULTISPECIES: serine acetyltransferase [Rhizobium] gi|517058226	572.097	213.12	1.43306	1.37084e-34
E	Rt624_12	MULTISPECIES: ABC transporter ATP-binding protein [Rhizobium] gi|517054290	4557.85	305.237	3.90636	0
E	Rt659_26	histidine ammonia-lyase [Rhizobium leguminosarum] gi|517057020	0.25	755.127	-10.7288	4.31574e-27
E	Rt627_5	MULTISPECIES: amino acid ABC transporter [Rhizobium] gi|517055103	69.91	981.027	-3.88905	1.04497e-197
E	Rt762_211	acetyltransferase [Rhizobium leguminosarum] gi|655324030	45.02	16.7467	1.43504	0.000214561
E	Rt614_87	MULTISPECIES: ABC transporter permease [Rhizobium] gi|489647542	172	11.1633	3.9875	4.30595e-31
E	Rt659_24	ornithine cyclodeaminase [Rhizobium leguminosarum] gi|648496959	0	624.087	-12.1353	4.66523e-24
E	Rt657_192	ABC transporter substrate-binding protein [Rhizobium leguminosarum] gi|517055538	469.013	1254.38	-1.41149	1.43284e-72
E	Rt782_127	MULTISPECIES: chorismate mutase [Rhizobium] gi|517055162	554.983	1918.41	-1.78028	6.24166e-104
E	Rt615_47	MFS transporter [Rhizobium leguminosarum] gi|655323248	151.767	1058.6	-2.7747	2.07831e-172
E	Rt780_14	major facilitator transporter [Rhizobium leguminosarum] gi|655325863	449.853	1584.54	-1.80388	7.81441e-120
E	Rt783_2	MULTISPECIES: calpastatin [Rhizobium] gi|517057728	1049.59	3107.21	-1.56455	1.11803e-143
E	Rt762_203	MULTISPECIES: saccharopine dehydrogenase [Rhizobium] gi|517057875	738.94	4595.41	-2.64985	0
E	Rt616_124	LamB/YcsF family protein [Rhizobium leguminosarum] gi|517056475	779.127	82.7233	3.24564	1.64009e-125
E	Rt657_146	membrane protein [Rhizobium gallicum] gi|517259103	2120.43	596.93	1.83351	4.23121e-139
E	Rt651_27	hypothetical protein [Rhizobium leguminosarum] gi|517057051	0	149.567	-10.0717	1.10863e-16
E	Rt794_97	branched-chain amino acid ABC transporter permease [Rhizobium gallicum] gi|517257335	242.437	75.3433	1.68076	2.15601e-23
E	Rt657_216	aspartyl protease [Rhizobium gallicum] gi|517259158	1047.24	355.203	1.55537	2.44377e-68
G	Rt651_4	L-xylulose kinase [Rhizobium leguminosarum] gi|517057029	0	72.1167	-9.02191	2.7773e-13
G	Rt651_5	aldolase [Rhizobium leguminosarum] gi|517057030	0	31.08	-7.81078	9.30264e-10
G	Rt659_13	sugar ABC transporter permease [Rhizobium leguminosarum] gi|517057007	0	139.723	-9.97821	2.44088e-16
G	Rt679_5	glycosyl transferase [Rhizobium gallicum] gi|648538978	1194.52	0	12.2738	1.18131e-24
G	Rt659_14	sugar ABC transporter permease [Rhizobium leguminosarum] gi|517341110	0	159.437	-10.1649	6.4825e-17
G	Rt626_130	MFS transporter [Rhizobium leguminosarum] gi|648496719	1259.8	4360.96	-1.78466	7.26476e-179
G	Rt638_30	MULTISPECIES: MFS transporter [Rhizobium] gi|517259561	6816.94	919.577	2.888	0
G	Rt619_169	sugar ABC transporter permease [Rhizobium leguminosarum] gi|655323665	120.95	31.1467	1.94356	1.86224e-14
G	Rt619_170	ABC transporter permease [Rhizobium leguminosarum] gi|517053148	88.29	24.4967	1.84593	1.26869e-10
G	Rt761_55	transketolase [Rhizobium leguminosarum] gi|655324754	370.377	86.5767	2.09846	7.60189e-40
G	Rt635_22	sugar ABC transporter permease [Rhizobium leguminosarum] gi|653810983	24.3133	6.38333	1.90013	0.000727755
G	Rt766_17	ABC transporter permease [Rhizobium leguminosarum] gi|655323632	214.49	9.97333	4.48374	2.10014e-38
G	Rt617_31	ABC transporter substrate-binding protein [Rhizobium leguminosarum] gi|648496967	2359.64	686.433	1.78533	1.32885e-91
G	Rt619_153	MULTISPECIES: sugar ABC transporter permease [Rhizobium] gi|489654881	74.6667	25.0633	1.56536	1.80609e-07
G	Rt766_61	ABC transporter permease [Rhizobium leguminosarum] gi|653787858	311.557	103.9	1.5852	5.22902e-25
G	Rt784_74	dihydroxyacetonekinase [Rhizobium leguminosarum] gi|655324848	2798.96	965.76	1.53874	7.86645e-96
G	Rt618_65	ABC transporter permease [Rhizobium leguminosarum] gi|517056775	30.18	9.31	1.71533	0.000411519
G	Rt617_26	sugar ABC transporter permease [Rhizobium leguminosarum] gi|517057092	88.08	28.81	1.61596	3.07872e-09
G	Rt784_78	phosphoenolpyruvate protein kinase [Rhizobium leguminosarum] gi|655324851	578.707	201.947	1.51387	7.94728e-37
G	Rt631_26	MULTISPECIES: MFS transporter [Rhizobium] gi|517054944	442.483	1318.14	-1.57765	2.22594e-92
G	Rt659_17	fucose binding protein [Rhizobium leguminosarum] gi|517057011	0	624.92	-12.1354	4.70184e-24
G	Rt619_152	ABC transporter substrate-binding protein [Rhizobium leguminosarum] gi|655323674	319.677	90.9067	1.81055	5.2847e-33
G	Rt648_10	major facilitator transporter [Rhizobium leguminosarum] gi|655325608	54.7567	201.49	-1.87075	1.08117e-23
G	Rt683_2	MULTISPECIES: sugar ABC transporter substrate-binding protein [Rhizobium] gi|489654965	458.283	143.743	1.67258	1.65006e-39
G	Rt619_171	ABC transporter ATP-binding protein [Rhizobium leguminosarum] gi|655323664	146.53	38.73	1.92366	1.12184e-17
G	Rt659_16	MULTISPECIES: sugar ABC transporter ATP-binding protein [Rhizobium] gi|517057010	293.163	14488.9	-8.79261	1.23744e-24
G	Rt782_49	MFS transporter [Rhizobium leguminosarum] gi|655325305	319.733	1206.2	-1.8938	6.75147e-94
G	Rt614_113	ABC transporter [Rhizobium gallicum] gi|517260149	161.51	52.7567	1.60439	9.65606e-13
G	Rt766_15	glycerol-3-phosphate ABC transporter substrate-binding protein [Rhizobium leguminosarum] gi|655323630	677.383	64.6367	3.38873	6.70436e-114
G	Rt618_64	ABC transporter permease [Rhizobium leguminosarum] gi|517056776	34.6667	11.6833	1.55811	0.000512386
G	Rt627_61	beta-xylosidase [Rhizobium leguminosarum] gi|489639044	215.913	1008.74	-2.23109	8.15375e-134
G	Rt630_71	cupin [Rhizobium leguminosarum] gi|655325558	665.217	4256.94	-2.68974	3.0677e-294
G	Rt619_155	ABC transporter [Rhizobium leguminosarum] gi|655323673	151.93	48.5933	1.65371	9.51244e-15
G	Rt651_20	major facilitator transporter [Rhizobium leguminosarum] gi|517057044	0	231.647	-10.7078	8.16517e-19
G	Rt668_9	sugar phosphate permease [Rhizobium leguminosarum] gi|655325415	489.397	168.107	1.5355	4.12816e-30
G	Rt761_54	MULTISPECIES: ribose ABC transporter permease [Rhizobium] gi|517257555	876.45	291.743	1.5817	2.86597e-54
G	Rt766_63	sugar ABC transporter ATP-binding protein [Rhizobium leguminosarum] gi|517053175	344.577	92.5867	1.90773	2.61042e-35
G	Rt618_73	MFS transporter [Rhizobium leguminosarum] gi|517056767	263.05	1593.71	-2.60485	3.95144e-221
G	Rt766_62	MULTISPECIES: sugar ABC transporter permease [Rhizobium] gi|517256553	180.837	51.5467	1.82532	2.57491e-17
G	Rt614_14	MULTISPECIES: inositol degradation protein [Rhizobium] gi|517260229	54.8833	393.117	-2.80769	2.74976e-79
G	Rt618_66	gluconolactonase [Rhizobium leguminosarum] gi|517056774	53.7967	13.4833	1.98955	2.26533e-07
G	Rt651_9	ABC transporter permease [Rhizobium leguminosarum] gi|517057033	0	22.9633	-7.36398	1.58858e-08
G	Rt762_148	inositol utilization protein [Rhizobium leguminosarum] gi|655324068	778.363	168.947	2.21416	3.4691e-76
G	Rt624_128	MULTISPECIES: DHA1 family MFS transporter [Rhizobium] gi|517257832	118.163	390.253	-1.71022	1.90337e-36
G	Rt784_75	dihydroxyacetonekinase [Rhizobium leguminosarum] gi|655324849	413.907	151.42	1.43789	2.6432e-26
G	Rt628_67	aldolase [Rhizobium leguminosarum] gi|655325787	241.28	846.113	-1.81412	1.90631e-82
G	Rt765_8	glycogen debranching protein [Rhizobium leguminosarum] gi|655324350	490.39	1489.62	-1.59177	9.54336e-91
G	Rt782_73	beta-mannosidase [Rhizobium leguminosarum] gi|655325292	1802.93	542.543	1.73067	1.42478e-118
G	Rt619_154	thiamine ABC transporter ATP-binding protein [Rhizobium leguminosarum] gi|489635063	92.0567	29.2867	1.64993	1.97016e-09
G	Rt659_11	ribokinase [Rhizobium leguminosarum] gi|517057005	0	89.4067	-9.33054	2.69596e-14
G	Rt651_41	4-alpha-glucanotransferase [Rhizobium leguminosarum] gi|517057066	0	93.0633	-9.39331	2.26374e-14
G	Rt659_12	fucose binding protein [Rhizobium leguminosarum] gi|517057006	0	64.03	-8.85245	8.37296e-13
G	Rt618_63	ABC transporter ATP-binding protein [Rhizobium leguminosarum] gi|648496939	60.3733	22.4167	1.44589	7.12997e-06
G	Rt657_93	D-ribose transporter ATP-binding protein [Rhizobium leguminosarum] gi|648496834	536.197	166.617	1.67577	4.95321e-44
G	Rt659_7	ribose ABC transporter permease [Rhizobium gallicum] gi|517256120	0	50.1067	-8.49583	1.02343e-11
G	Rt630_70	sugar phosphate isomerase [Rhizobium leguminosarum] gi|655325559	251.867	39.3367	2.68195	7.09229e-40
G	Rt626_20	MULTISPECIES: ABC transporter ATP-binding protein [Rhizobium] gi|517257651	122.207	8.98	3.7493	9.11037e-24
G	Rt678_3	MULTISPECIES: MFS transporter [Rhizobium] gi|517256507	370.703	7307.52	-4.30442	0
G	Rt659_5	ribokinase [Rhizobium leguminosarum] gi|517056999	0	155.637	-10.1271	8.24258e-17
G	Rt618_62	ABC transporter substrate-binding protein [Rhizobium leguminosarum] gi|517056778	255.407	65.73	1.96413	1.21746e-29
G	Rt651_11	transporter [Rhizobium leguminosarum] gi|517057035	0	201.757	-10.507	3.83055e-18
G	Rt619_168	ABC transporter substrate-binding protein [Rhizobium leguminosarum] gi|655323666	205.423	76.0667	1.42596	3.07042e-16
G	Rt615_7	MULTISPECIES: aminoglycoside phosphotransferase [Rhizobium] gi|648539107	141.443	1020.8	-2.8315	1.24373e-173
G	Rt784_70	sugar ABC transporter permease [Rhizobium leguminosarum] gi|655324845	590.33	220.17	1.43195	6.5943e-38
G	Rt620_14	glycerol 3-phosphate ABC transporter [Rhizobium leguminosarum] gi|653783352	694.587	108.823	2.67423	4.87469e-99
G	Rt629_68	hypothetical protein [Rhizobium leguminosarum] gi|517052927	97.3733	342.777	-1.82311	1.68047e-37
G	Rt651_10	D-ribose transporter ATP binding protein [Rhizobium leguminosarum] gi|489645631	0	45.8533	-8.36656	2.28738e-11
G	Rt614_141	MULTISPECIES: sugar ABC transporter ATP-binding protein [Rhizobium] gi|517260126	154.857	54.1267	1.50775	2.82008e-13
G	Rt766_18	glycerol-3-phosphate ABC transporter ATP-binding protein [Rhizobium leguminosarum] gi|655323633	281.93	27.0533	3.40668	2.94706e-48
G	Rt784_68	MULTISPECIES: ABC transporter substrate-binding protein [Rhizobium] gi|517053626	12353.1	2994.35	2.04404	0
G	Rt635_20	sugar ABC transporter ATP-binding protein [Rhizobium gallicum] gi|517255983	64.8633	19.0633	1.77007	8.99122e-08
G	Rt659_15	sugar ABC transporter substrate-binding protein [Rhizobium leguminosarum] gi|517057009	0	310.113	-11.1272	2.59216e-20
G	Rt659_9	RbsB [Rhizobium leguminosarum] gi|517057003	0	80.94	-9.19042	7.56531e-14
G	Rt766_16	sugar ABC transporter permease [Rhizobium leguminosarum] gi|655323631	140.317	9.40667	3.87947	7.16319e-27
G	Rt614_112	ABC transporter ATP-binding protein [Rhizobium gallicum] gi|517260150	696.063	236.117	1.55457	4.60573e-51
G	Rt635_19	ABC transporter substrate-binding protein [Rhizobium leguminosarum] gi|517341128	408.947	104.2	1.96527	9.00094e-42
G	Rt793_51	MULTISPECIES: phosphoglucosamine mutase [Rhizobium] gi|516727960	2981.79	8548.25	-1.51861	4.4608e-190
G	Rt793_264	beta-glucosidase [Rhizobium gallicum] gi|517257207	511.15	1558.18	-1.60378	1.03126e-107
G	Rt780_16	major facilitator transporter [Rhizobium leguminosarum] gi|655325864	168.277	556.18	-1.69371	1.32833e-43
G	Rt659_8	ribose ABC transporter [Rhizobium leguminosarum] gi|517057002	0	40.8067	-8.19633	7.34583e-11
G	Rt623_34	MULTISPECIES: isocitrate dehydrogenase [Rhizobium] gi|517258639	1079.68	333.653	1.69024	6.92757e-76
G	Rt651_22	pyridoxamine 5-prime-phosphate oxidase [Rhizobium leguminosarum] gi|517057046	0	183.363	-10.3654	1.16464e-17
G	Rt622_28	glycosyl transferase [Rhizobium gallicum] gi|517259964	559.227	191.747	1.54385	6.33608e-40
G	Rt657_155	aldo/keto reductase [Rhizobium leguminosarum] gi|655323480	403.783	1456.29	-1.84125	4.51879e-122
G	Rt657_177	maltose O-acetyltransferase [Rhizobium leguminosarum] gi|516729601	274.537	104.43	1.40124	6.77216e-19
G	Rt651_7	aldo/keto reductase [Rhizobium leguminosarum] gi|517057032	0	106.767	-9.5888	4.15029e-15
G	Rt641_6	MULTISPECIES: inositol 2-dehydrogenase [Rhizobium] gi|517054359	1167.88	3441.05	-1.55556	1.63788e-167
G	Rt763_170	MULTISPECIES: aldehyde oxidase [Rhizobium] gi|517258280	108.247	36.7	1.56571	1.62782e-10
G	Rt657_181	poly(hydroxyalkanoate) granule-associated protein [Rhizobium leguminosarum] gi|655323495	811.947	3587.75	-2.15591	1.87275e-176
G	Rt780_210	2-acyl-glycerophospho-ethanolamine acyltransferase [Rhizobium leguminosarum] gi|655326222	1532.33	4072.51	-1.41185	4.73992e-142
G	Rt780_89	dehydrogenase [Rhizobium leguminosarum] gi|655325910	172.7	596.72	-1.77376	7.90437e-60
R	Rt793_179	MULTISPECIES: hypothetical protein [Rhizobium] gi|648496774	4718.67	1662.08	1.50685	1.04746e-129
R	Rt782_156	MULTISPECIES: ABC transporter substrate-binding protein [Rhizobium] gi|517055136	2369.74	7808.52	-1.7181	3.96157e-217
R	Rt614_85	ABC transporter substrate-binding protein [Rhizobium leguminosarum] gi|655324166	585.4	50.1467	3.55848	6.09258e-102
R	Rt785_45	hypothetical protein [Rhizobium leguminosarum] gi|655326691	1891.38	5308.03	-1.48992	9.01522e-188
R	Rt630_32	permease [Rhizobium leguminosarum] gi|502301774	151.957	496.15	-1.69909	4.05885e-45
R	Rt763_67	acetyltransferase [Rhizobium leguminosarum] gi|655324903	198.137	66.7433	1.55378	1.31541e-15
R	Rt782_145	MULTISPECIES: membrane protein [Rhizobium] gi|499973173	7364.95	21606.1	-1.55407	2.94202e-150
R	Rt780_190	hypothetical protein [Rhizobium leguminosarum] gi|655326210	35076.3	62.78	-3.42096	1.82947e-16
R	Rt704_2	hypothetical protein [Rhizobium gallicum] gi|517257314	0	38575	-6.03034	3.79628e-05
R	Rt614_21	MULTISPECIES: oxidoreductase [Rhizobium] gi|517260222	84.9533	294.33	-1.79367	9.80112e-31
R	Rt780_135	MULTISPECIES: membrane protein [Rhizobium] gi|517260747	292.96	2072.07	-2.8239	1.36237e-221
R	Rt657_96	MULTISPECIES: cupin [Rhizobium] gi|517055623	1353.75	110.703	3.59386	5.89225e-197
R	Rt622_61	MULTISPECIES: membrane protein [Rhizobium] gi|517057406	1517.52	6804.53	-2.1634	0
R	Rt619_88	membrane protein [Rhizobium leguminosarum] gi|655323710	1071.96	399.917	1.41773	1.04678e-54
R	Rt651_16	amidohydrolase [Rhizobium leguminosarum] gi|517057040	0	83.32	-9.22868	5.62429e-14
R	Rt615_123	ABC transporter ATP-binding protein [Rhizobium leguminosarum] gi|517055803	178.97	713.33	-1.97669	1.94672e-80
R	Rt783_96	MULTISPECIES: short-chain dehydrogenase [Rhizobium] gi|517259829	83.1733	866.31	-3.33638	2.09526e-180
R	Rt657_89	hypothetical protein [Rhizobium leguminosarum] gi|655323430	485.283	1489.63	-1.62179	1.00304e-102
R	Rt782_163	hypothetical protein [Rhizobium leguminosarum] gi|655325267	170.54	497.333	-1.55145	3.92288e-42
R	Rt793_16	MULTISPECIES: hypothetical protein [Rhizobium] gi|517054587	4938.59	1209.7	2.02684	4.69518e-211
R	Rt617_19	hypothetical protein [Rhizobium leguminosarum] gi|517057086	165.98	857.763	-2.35936	2.7497e-126
R	Rt644_1	MULTISPECIES: membrane protein [Rhizobium] gi|517258554	37596.2	105130	-1.48374	1.05448e-268
R	Rt672_1	hypothetical protein [Agrobacterium tumefaciens] gi|489597212	14519.6	351.553	-4.0999	1.06739e-94
R	Rt619_149	MULTISPECIES: hypothetical protein [Rhizobium] gi|489635053	503.363	149.853	1.74916	4.77117e-40
S	Rt638_71	hypothetical protein [Rhizobium leguminosarum] gi|648496806	743.133	2269.87	-1.59965	1.36009e-103
S	Rt784_107	extensin [Rhizobium leguminosarum] gi|653785888	1132.6	352.487	1.67983	6.05218e-85
S	Rt614_139	membrane protein [Rhizobium gallicum] gi|517260128	48.5433	138.4	-1.46613	8.89719e-11
S	Rt678_2	MULTISPECIES: hypothetical protein [Rhizobium] gi|517256508	205.71	8164.28	-5.32443	0
S	Rt780_85	aldehyde-activating protein [Rhizobium leguminosarum] gi|655325907	56.2533	175.107	-1.69114	1.15545e-17
S	Rt763_45	hypothetical protein PPF1_52 [Rhizobium phage vB_RleM_PPF1] gi|656634436	46.9467	235.907	-2.31695	3.71479e-39
S	Rt660_24	hypothetical protein, partial [Shigellasonnei] gi|446875095	37662.7	34299.7	-2.01405	0.00871382
S	Rt638_40	hypothetical protein [Rhizobium leguminosarum] gi|655325836	1029.33	4926.08	-2.26151	0
S	Rt630_7	hypothetical protein [Rhizobium leguminosarum] gi|655325602	2424.01	860.113	1.49529	1.19726e-101
S	Rt619_12	hypothetical protein [Rhizobium leguminosarum] gi|655323838	128.87	46.7333	1.4742	1.13073e-10
S	Rt651_23	hypothetical protein [Rhizobium leguminosarum] gi|517057047	0	483.867	-11.769	1.15994e-22
S	Rt653_22	MULTISPECIES: membrane protein [Rhizobium] gi|517256783	560.203	115.823	2.27353	1.15342e-64
S	Rt766_6	MULTISPECIES: hypothetical protein [Rhizobium] gi|517256513	58.35	208.123	-1.84913	2.21787e-25
S	Rt651_25	membrane protein [Rhizobium leguminosarum] gi|648496962	0	14579.6	-8.19973	8.28637e-11
S	Rt793_265	MULTISPECIES: hypothetical protein [Rhizobium] gi|517054798	151.943	998.097	-2.69332	1.15522e-150
S	Rt780_92	DoxX family protein [Rhizobium leguminosarum] gi|655325913	29217.8	50.72	-1.45266	1.82928e-05
S	Rt627_110	hypothetical protein [Rhizobium leguminosarum] gi|655325991	137.143	408.793	-1.58646	2.57438e-34
S	Rt624_116	membrane protein [Rhizobium gallicum] gi|517257841	1583.83	4339.25	-1.45887	2.91544e-148
S	Rt622_2	MULTISPECIES: aldehyde-activating protein [Rhizobium] gi|517057466	1499.21	151.43	3.31028	1.09401e-218
S	Rt616_8	DoxX family protein [Rhizobium leguminosarum] gi|648550708	42767.3	9364.99	-2.30341	0.00144712
S	Rt624_32	hypothetical protein [Rhizobium leguminosarum] gi|655324653	654.89	1803.37	-1.46295	3.35135e-106
S	Rt659_31	membrane protein [Rhizobium leguminosarum] gi|517057025	0	74.6267	-9.07458	1.79566e-13
S	Rt793_90	hypothetical protein [Rhizobium leguminosarum] gi|517054647	689.463	175.827	1.97205	7.34014e-71
S	Rt657_266	peptide-binding protein [Rhizobium leguminosarum] gi|517055471	689.463	175.827	1.97205	7.34014e-71
S	Rt615_37	hypothetical protein [Rhizobium leguminosarum] gi|655323240	42563.7	118.17	-4.6142	3.75304e-32
S	Rt631_34	MULTISPECIES: membrane protein [Rhizobium] gi|517054950	490.543	1524.47	-1.64836	2.70555e-95
S	Rt761_20	MULTISPECIES: USG protein [Rhizobium] gi|517053509	377.75	141.107	1.42103	1.4285e-26
S	Rt780_211	hypothetical protein [Rhizobium leguminosarum] gi|489652857	531.87	7499.82	-3.81515	0
S	Rt624_42	hypothetical protein [Rhizobium leguminosarum] gi|655324644	511.26	1387.45	-1.42239	2.65112e-50
S	Rt624_103	MULTISPECIES: hypothetical protein [Rhizobium] gi|517257850	147.52	1968.55	-3.7721	0
S	Rt764_15	MULTISPECIES: hypothetical protein [Rhizobium] gi|495072491	239.793	696.283	-1.54901	2.61864e-56
S	Rt626_66	membrane protein [Rhizobium gallicum] gi|517257689	57.0267	171.657	-1.59237	1.53839e-17
S	Rt780_161	hypothetical protein [Rhizobium leguminosarum] gi|655326188	169.883	507.773	-1.59586	1.34184e-43
S	Rt673_20	peptide-binding protein [Rhizobium leguminosarum] gi|517055471	45.9467	1159.34	-4.65904	9.2687e-263
S	Rt633_22	hypothetical protein [Rhizobium leguminosarum] gi|517057490	48.7967	195.127	-2.03075	3.54874e-28
S	Rt623_48	MULTISPECIES: membrane protein [Rhizobium] gi|489642710	1774.31	6846.94	-1.94801	0
S	Rt702_2	hypothetical protein, partial [Shigellasonnei] gi|446875095	17.6967	5.36	1.77737	0.00754034
S	Rt680_9	hypothetical protein [Rhizobium leguminosarum] gi|517056361	30256.3	52.8067	-3.81247	1.11822e-15
S	Rt645_42	MULTISPECIES: membrane protein [Rhizobium] gi|516587600	5070.61	23803.1	-2.23348	0
S	Rt793_290	small integral membrane protein [Rhizobium leguminosarum] gi|489638625	214.303	877.463	-2.01105	1.45155e-73
S	Rt643_42	MULTISPECIES: hypothetical protein [Rhizobium] gi|489639850	7600.21	22465.3	-1.56407	5.27843e-33
S	Rt784_45	MULTISPECIES: hypothetical protein [Rhizobium] gi|502305175	189.123	1310.82	-2.81306	3.04268e-204
S	Rt670_19	hypothetical protein [Rhizobium leguminosarum] gi|502303276	52465.3	144075	-1.45744	1.11725e-192
S	Rt648_28	hypothetical conserved membrane protein [Rhizobium etli CNPAF512] gi|327193924	168.48	1215.23	-2.86559	1.31193e-38
S	Rt793_189	membrane protein [Rhizobium leguminosarum] gi|517054731	74.9233	330.463	-2.16949	9.9271e-47
S	Rt619_66	MULTISPECIES: phasin family protein [Rhizobium] gi|517053062	5494.59	23253.8	-2.08049	0
S	Rt641_35	MULTISPECIES: membrane protein [Rhizobium] gi|517054331	717.273	1908.87	-1.41439	3.33641e-104
S	Rt646_42	hypothetical protein [Rhizobium leguminosarum] gi|517056630	178.147	607.293	-1.79922	2.0719e-49
S	Rt624_67	MULTISPECIES: small metal-binding protein [Rhizobium] gi|489656991	260.627	700.333	-1.42762	1.79781e-50
S	Rt620_118	MULTISPECIES: membrane protein [Rhizobium] gi|517054437	118.677	1383.34	-3.54821	1.1575e-282
S	Rt780_116	membrane protein [Rhizobium leguminosarum] gi|655325934	19.03	57.5567	-1.61398	7.61697e-07
S	Rt780_124	membrane protein [Rhizobium leguminosarum] gi|655325940	254.373	704.883	-1.47171	3.50773e-52
S	Rt761_101	hypothetical protein [Rhizobium leguminosarum] gi|655324730	1175.31	319.293	1.88123	4.11491e-77
S	Rt792_62	membrane protein [Rhizobium leguminosarum] gi|517056226	1831.48	6498.92	-1.82758	6.28256e-292
S	Rt620_138	membrane protein [Rhizobium gallicum] gi|517258019	87.6633	2785.43	-4.97154	0
S	Rt657_229	MULTISPECIES: hypothetical protein [Rhizobium] gi|489685026	2358.1	507.247	2.21118	2.32625e-156
S	Rt785_24	hypothetical protein [Rhizobium leguminosarum] gi|655326699	20238.3	155895	-2.94552	0
S	Rt770_43	hypothetical protein [Rhizobium leguminosarum] gi|517341913	90.6833	499.683	-2.48107	4.17982e-85
S	Rt762_182	hypothetical protein [Rhizobium leguminosarum] gi|655324050	39.99	150.03	-1.92467	1.14055e-19
S	Rt614_27	hypothetical protein [Rhizobium gallicum] gi|517260219	251.323	85.1333	1.57568	3.59661e-21
S	Rt782_42	MULTISPECIES: hypothetical protein [Rhizobium] gi|494906301	414.343	3483.65	-3.08362	0
S	Rt621_77	MULTISPECIES: hypothetical protein [Rhizobium] gi|517257782	430.183	1186.38	-1.4778	5.15474e-61
S	Rt651_12	hypothetical protein [Rhizobium leguminosarum] gi|517057036	0	19165.7	-5.70651	0.000161661
S	Rt617_62	MULTISPECIES: hypothetical protein [Rhizobium] gi|648496972	82.9367	37413	-3.27035	1.0829e-21
S	Rt623_72	MULTISPECIES: hypothetical protein [Rhizobium] gi|516729809	136.023	434.25	-1.70779	3.22831e-39
S	Rt616_108	hypothetical protein K538_10150 [Agrobacterium tumefaciens GW4] gi|648203162	304.55	1017.01	-1.75501	6.86904e-66
S	Rt663_2	hypothetical protein [Rhizobium leguminosarum] gi|655326475	299.13	1275.18	-2.08334	1.2263e-128
S	Rt784_44	hypothetical protein [Rhizobium leguminosarum] gi|655324832	29.38	101.59	-1.75494	4.73068e-12
S	Rt641_28	MULTISPECIES: hypothetical protein [Rhizobium] gi|517054337	572.233	80.96	2.83716	1.73963e-84
S	Rt624_117	membrane protein [Rhizobium leguminosarum] gi|648550676	908.327	2428.72	-1.41201	1.87915e-86
S	Rt616_39	membrane protein [Rhizobium leguminosarum] gi|517056536	14567	70.9767	-1.93935	5.73069e-10
S	Rt616_35	membrane protein [Rhizobium leguminosarum] gi|648550672	38599.3	34.9433	-2.15267	9.51063e-07
S	Rt657_180	MULTISPECIES: hypothetical protein [Rhizobium] gi|517055549	117.153	358.147	-1.6361	5.37177e-30
S	Rt619_172	membrane protein [Rhizobium leguminosarum] gi|517295996	22.9667	4.58	2.34021	0.000415749
S	Rt638_66	hypothetical protein [Rhizobium leguminosarum] gi|517259537	834.577	122.69	2.76219	7.19494e-21
S	Rt763_66	MULTISPECIES: membrane protein [Rhizobium] gi|517053727	1536.26	5346.48	-1.80021	6.20149e-245
S	Rt794_84	MULTISPECIES: hypothetical protein [Rhizobium] gi|517057826	8472.01	37446.2	-2.14474	0
S	Rt794_81	MULTISPECIES: membrane protein [Rhizobium] gi|489645111	633.33	2181.69	-1.78057	1.71891e-17
NA	Rt620_137	hypothetical protein IE4771_CH00521 [Rhizobium etlibv. mimosae str. IE4771] gi|647790811	681.397	133.937	2.34919	2.54159e-13
NA	Rt618_116	hypothetical protein [Rhizobium leguminosarum] gi|517056730	144.627	1167.26	-3.0115	9.76369e-217
NA	Rt626_112	hypothetical protein [Rhizobium leguminosarum] gi|502306546	8103.63	24312.1	-1.58573	3.82251e-268
NA	Rt639_18	MULTISPECIES: hypothetical protein [Rhizobium] gi|517052589	1563.36	5988.93	-1.93614	0
NA	Rt659_19	jcf7180000000659_19 | no protein blast hits found	0	14539.9	-7.28901	2.66666e-08
NA	Rt793_46	MULTISPECIES: hypothetical protein [Rhizobium] gi|516727948	653.483	1876.77	-1.53005	1.11448e-97
NA	Rt629_57	hypothetical protein RLEG3_18170 [Rhizobium leguminosarum bv. trifolii WSM1689] gi|573466751	309.083	98.3167	1.65453	9.88056e-28
NA	Rt766_36	hypothetical protein [Rhizobium leguminosarum] gi|655323638	281.267	1255.61	-2.15844	5.47009e-143
NA	Rt768_53	MULTISPECIES: hypothetical protein [Rhizobium] gi|648496643	393.97	2069.26	-2.39561	4.34393e-237
NA	Rt763_38	hypothetical protein RLPCCGM1_c1291 [Rhizobium leguminosarum bv. phaseoli CCGM1] gi|654364068	14509.9	38088.3	-2.1779	0.000108057
NA	Rt763_52	hypothetical protein [Sphingomonas sp. PR090111-T3T-6A] gi|518669453	350.323	925.4	-1.41078	5.56585e-58
NA	Rt661_9	hypothetical protein [Rhizobium leguminosarum] gi|516594098	43.73	15.56	1.49619	9.28153e-05
NA	Rt630_14	hypothetical protein [Rhizobium leguminosarum] gi|655325596	1540.67	429.4	1.84179	2.94246e-18
NA	Rt631_44	hypothetical protein RLEG3_30330 [Rhizobium leguminosarum bv. trifolii WSM1689] gi|573469939	50.7733	12.7233	1.99008	4.1037e-07
NA	Rt627_112	MULTISPECIES: hypothetical protein [Rhizobium] gi|517293930	376.767	4983.03	-3.70961	0
NA	Rt648_16	MULTISPECIES: hypothetical protein [Rhizobium] gi|517257405	9.98	2.68667	1.90234	0.035448
NA	Rt784_50	hypothetical protein [Rhizobium gallicum] gi|648539056	3516.38	12782	-1.86363	0
NA	Rt705_3	Protein of unknown function (DUF2971) [Rhizobium leguminosarum] gi|489683101	2683.29	385.467	2.79809	7.98041e-252
NA	Rt628_105	hypothetical protein [Rhizobium leguminosarum] gi|502301862	410.303	4951.87	-3.57795	0
NA	Rt628_46	MULTISPECIES: hypothetical protein [Rhizobium] gi|517055958	28935.4	130.973	-3.33311	2.2104e-33
NA	Rt780_108	hypothetical protein [Rhizobium leguminosarum] gi|517052261	90.8833	259.017	-1.53744	3.31294e-23
NA	Rt619_144	hypothetical protein [Rhizobium leguminosarum] gi|489654863	976.39	7030.45	-2.8521	0
NA	Rt780_199	hypothetical protein [Rhizobium leguminosarum] gi|655326216	20090.8	80.6267	-2.40044	1.2084e-14
NA	Rt793_187	hypothetical protein [Rhizobium leguminosarum] gi|516592832	1182.44	3736.64	-1.66511	2.69328e-183
NA	Rt676_10	hypothetical protein [Rhizobium gallicum] gi|648538989	872.403	228.053	1.92627	1.38312e-68
NA	Rt615_173	hypothetical protein [Rhizobium leguminosarum] gi|648496848	37.7733	347.277	-3.10069	2.06589e-67
NA	Rt792_45	hypothetical protein [Rhizobium gallicum] gi|517260530	1848.47	435.787	2.08375	6.20207e-162
NA	Rt619_5	hypothetical protein RLEG3_19160 [Rhizobium leguminosarum bv. trifolii WSM1689] gi|573466913	568.14	2522.51	-2.13781	7.65105e-179
NA	Rt767_45	jcf7180000000767_45 | no protein blast hits found	46.5367	159.05	-1.81496	2.57535e-19
NA	Rt792_86	jcf7180000000792_86 | no protein blast hits found	1642.19	153.907	3.41792	1.06296e-247
NA	Rt703_5	jcf7180000000703_5 | no protein blast hits found	47.34	175.677	-1.91016	1.34929e-22
NA	Rt763_10	hypothetical protein [Rhizobium leguminosarum] gi|655332223	171.81	554.373	-1.71989	1.02169e-37
NA	Rt651_40	transmembrane protein [Rhizobium leguminosarum] gi|499968759	0.126667	268.257	-9.98675	1.33991e-18
NA	Rt793_26	hypothetical protein [Rhizobium leguminosarum] gi|489638225	10663.9	2955.46	1.85174	8.34962e-29
NA	Rt761_62	jcf7180000000761_62 | no protein blast hits found	1290.34	295.22	2.13135	8.07008e-129
NA	Rt768_44	hypothetical protein [Rhizobium leguminosarum] gi|648496644	488.027	4117.01	-3.08092	2.87346e-47
NA	Rt770_24	hypothetical protein [Rhizobium leguminosarum] gi|517056394	350.207	970.21	-1.46338	2.58808e-63
NA	Rt669_2	MULTISPECIES: membrane protein [Rhizobium] gi|517258124	1171	313.717	1.89847	7.85218e-104
NA	Rt763_43	hypothetical protein [Rhizobium sp. JGI 0001019-L19] gi|655349974	36052.3	50.6867	-2.49773	2.86493e-10
NA	Rt763_143	hypothetical protein [Rhizobium leguminosarum] gi|489636479	4.44	0	4.19699	0.0119821
NA	Rt620_115	MULTISPECIES: hypothetical protein [Rhizobium] gi|636783179	786.687	2991.08	-1.93442	7.38191e-139
NA	Rt780_186	hypothetical protein [Rhizobium leguminosarum] gi|655326207	14605.8	110.183	-2.8354	1.12669e-24
NA	Rt770_32	hypothetical protein [Rhizobium leguminosarum] gi|517056385	571.107	1766.87	-1.627	1.86893e-118
NA	Rt651_39	membrane protein [Rhizobium leguminosarum] gi|517057064	0.126667	8686.83	-15.0026	5.43298e-41
NA	Rt793_190	hypothetical protein [Rhizobium leguminosarum] gi|502308173	948.687	2584.86	-1.454	5.48013e-85
NA	Rt793_191	MULTISPECIES: hypothetical protein [Rhizobium] gi|517054733	269.733	1481.99	-2.47465	7.77547e-167
NA	Rt780_52	MULTISPECIES: hypothetical protein [Rhizobium] gi|648539395	52.32	19.32	1.42297	3.66639e-05
NA	Rt784_57	hypothetical protein [Rhizobium leguminosarum] gi|655324838	3367.08	339.937	3.31182	0
NA	Rt659_18	membrane protein [Rhizobium leguminosarum] gi|648496958	0.126667	1198.4	-12.145	3.28198e-27
NA	Rt620_59	hypothetical protein [Rhizobium leguminosarum] gi|489637907	5964.56	1997.07	1.57665	4.07864e-95
NA	Rt780_90	hypothetical protein [Rhizobium leguminosarum] gi|655325911	807.003	3638.55	-2.16674	1.31022e-233
NA	Rt629_69	hypothetical protein [Rhizobium leguminosarum] gi|655323863	336.943	95.11	1.83522	9.97657e-33
NA	Rt629_7	hypothetical protein [Rhizobium leguminosarum] gi|517052868	19947.6	74.43	-2.24727	7.26369e-13
NA	Rt771_15	jcf7180000000771_15 | no protein blast hits found	154.763	462.183	-1.59917	1.38507e-31
NA	Rt762_187	MULTISPECIES: peptide synthetase [Rhizobium] gi|489633873	93.3667	603.967	-2.71885	9.67156e-108
NA	Rt640_28	hypothetical protein [Rhizobium leguminosarum] gi|653800649	57.5133	19.8033	1.55669	3.90163e-06
NA	Rt629_9	hypothetical protein [Rhizobium leguminosarum] gi|655323973	52.62	602.853	-3.49445	2.38735e-145
NA	Rt688_1	MULTISPECIES: hypothetical protein [Rhizobium] gi|517054372	1433.53	0	12.5358	2.61123e-24
NA	Rt688_2	MULTISPECIES: hypothetical protein [Rhizobium] gi|517054373	499.013	0	11.0102	5.26732e-20
NA	Rt688_5	MULTISPECIES: hypothetical protein [Rhizobium] gi|517054376	525.68	0	11.0878	2.77395e-20
NA	Rt634_33	hypothetical protein [Rhizobium leguminosarum] gi|499969775	306.193	948.617	-1.63315	6.81007e-77
NA	Rt621_101	MULTISPECIES: hypothetical protein [Rhizobium] gi|517054149	48.5467	165.323	-1.71514	1.51589e-17
NA	Rt692_2	hypothetical protein [Rhizobium leguminosarum] gi|489636552	14577.8	64.5067	-1.8101	3.95388e-08
NA	Rt648_17	MULTISPECIES: hypothetical protein [Rhizobium] gi|517257404	179.027	41	2.09946	1.2831e-19
NA	Rt630_56	hypothetical protein [Rhizobium leguminosarum] gi|655325570	340.587	985.707	-1.54531	5.06612e-72
NA	Rt712_2	Protein of unknown function (DUF2971) [Rhizobium leguminosarum] gi|489683101	117.51	0	8.93664	2.44265e-13
NA	Rt619_113	membrane protein [Rhizobium leguminosarum] gi|655323697	93.28	23.3567	1.99423	2.93643e-12
NA	Rt614_31	MULTISPECIES: Tautomerase enzyme [Rhizobium] gi|517260215	240.323	804.587	-1.73012	1.74257e-62
NA	Rt792_188	hypothetical protein [Rhizobium leguminosarum] gi|489652779	184.893	67.14	1.43913	1.9423e-12
NA	Rt724_1	MULTISPECIES: cold-shock protein [Rhizobium] gi|517052366	67.6967	591.897	-3.10916	3.29021e-123
NA	Rt775_2	hypothetical protein [Rhizobium leguminosarum] gi|489643069	7517.27	2383.33	1.65752	9.70193e-18
NA	Rt766_38	hypothetical protein [Rhizobium leguminosarum] gi|489682258	1703.34	6223.32	-1.86685	2.30142e-225
NA	Rt624_41	hypothetical protein [Rhizobium sp. CCGE 510] gi|494904979	1099.17	3051.7	-1.47274	3.13777e-142
NA	Rt657_185	membrane protein [Rhizobium gallicum] gi|517259132	1881.45	498.213	1.92272	1.65025e-89
NA	Rt653_12	membrane protein [Rhizobium leguminosarum] gi|517256789	1021.26	209.9	2.28588	8.58913e-105
NA	Rt777_9	hypothetical protein [Rhizobium leguminosarum] gi|516593997	44380	35440.3	-1.60703	0.0391015
NA	Rt621_75	MULTISPECIES: hypothetical protein [Rhizobium] gi|517257781	12066.6	4479.11	1.42952	9.72682e-160
NA	Rt621_76	MULTISPECIES: hypothetical protein [Rhizobium] gi|517054108	131.127	727.673	-2.49956	1.72703e-104
NA	Rt621_87	hypothetical protein [Rhizobium leguminosarum] gi|489656790	22937.3	60645	-1.40271	8.74688e-152
NA	Rt621_92	hypothetical protein [Rhizobium leguminosarum] gi|502306643	990.41	6408.63	-2.69832	0
NA	Rt651_1	hypothetical protein [Rhizobium leguminosarum] gi|517057027	6209.67	336.347	-8.57996	1.16757e-30
NA	Rt651_34	MULTISPECIES: hypothetical protein [Rhizobium] gi|517057059	0	136.047	-9.93497	3.15136e-16
NA	Rt651_35	MULTISPECIES: hypothetical protein [Rhizobium] gi|517057061	0	64	-8.84879	9.10697e-13
NA	Rt651_36	MULTISPECIES: membrane protein [Rhizobium] gi|648496964	0	268.63	-10.9205	1.43278e-19
NA	Rt651_37	MULTISPECIES: membrane protein [Rhizobium] gi|648496965	0	201.047	-10.498	4.16948e-18
NA	Rt651_38	hypothetical protein [Rhizobium leguminosarum] gi|521982166	0	126.36	-9,827	7.53345e-16
NA	Rt625_16	hypothetical protein [Rhizobium leguminosarum] gi|655325481	3080.33	311.087	3.31406	0
NA	Rt622_42	membrane protein [Rhizobium leguminosarum] gi|517057425	2307.7	22753.9	-3.30494	0
NA	Rt763_186	hypothetical protein [Rhizobium leguminosarum] gi|489689513	14536.6	233.55	-2.65557	5.88033e-43
NA	Rt617_30	hypothetical protein [Rhizobium leguminosarum] gi|517057096	299.02	92.54	1.67814	2.0003e-24
NA	Rt761_70	membrane protein [Rhizobium leguminosarum] gi|517053462	444.443	45.9967	3.27837	1.53555e-26
NA	Rt763_39	hypothetical protein PPF1_78 [Rhizobium phage vB_RleM_PPF1] gi|656634462	95.9667	590.477	-2.59538	2.10174e-103
NA	Rt653_13	MULTISPECIES: membrane protein [Rhizobium] gi|517256788	925.673	300.88	1.61587	6.57655e-60
NA	Rt780_193	hypothetical protein [Rhizobium leguminosarum] gi|655326213	26.62	206.437	-2.96624	3.26834e-47
NA	Rt780_195	hypothetical protein [Rhizobium leguminosarum] gi|502301300	48.2967	159.86	-1.68916	9.70775e-17
NA	Rt780_197	hypothetical protein [Rhizobium leguminosarum] gi|655326214	28567.6	74.53	-3.25783	5.71127e-17
NA	Rt615_185	hypothetical protein [Rhizobium leguminosarum] gi|517055744	2109.03	6378.1	-1.60203	5.59542e-83
NA	Rt780_201	hypothetical protein [Rhizobium leguminosarum] gi|655326217	42299.3	14565.1	-2.29981	0.000589438
NA	Rt617_64	MULTISPECIES: hypothetical protein [Rhizobium] gi|517057128	483.79	1287.77	-1.41638	3.97543e-72
NA	Rt763_63	MULTISPECIES: hypothetical protein [Rhizobium] gi|517258365	152.687	32.8167	2.22568	9.06316e-20
NA	Rt615_36	MULTISPECIES: hypothetical protein [Rhizobium] gi|517055883	35.2067	308.797	-3.19125	3.26071e-69
NA	Rt622_97	hypothetical protein [Rhizobium sp. CF142] gi|495095768	105.473	37.6	1.50082	1.37425e-09
NA	Rt763_14	hypothetical protein [Rhizobium leguminosarum] gi|517341008	14164	12294	-2.44172	0.00708152
NA	Rt780_53	MULTISPECIES: hypothetical protein [Rhizobium] gi|517052308	289.897	91.35	1.66575	2.00297e-27
NA	Rt618_11	MULTISPECIES: hypothetical protein [Rhizobium] gi|517056828	302.66	1070.67	-1.8222	1.513e-92
NA	Rt626_13	MULTISPECIES: membrane protein [Rhizobium] gi|517053930	403.473	3788.52	-3.2541	0
NA	Rt665_15	hypothetical protein [Rhizobium leguminosarum] gi|517053917	1998.79	8209.58	-2.03581	9.83237e-218
NA	Rt657_189	hypothetical protein [Rhizobium etli] gi|501458842	7317.21	22437.8	-1.61609	3.87686e-204
NA	Rt784_130	MULTISPECIES: hypothetical protein [Rhizobium] gi|517053681	231.92	617.39	-1.4212	2.51494e-40
NA	Rt623_59	hypothetical protein [Rhizobium leguminosarum] gi|655325359	1040.35	3067.81	-1.55491	8.23723e-146
NA	Rt784_141	MULTISPECIES: hypothetical protein [Rhizobium] gi|648496683	424.17	1991.97	-2.22337	3.32863e-203
NA	Rt656_4	hypothetical protein [Rhizobium leguminosarum] gi|489643061	171.833	693.637	-1.99318	5.97114e-65
NA	Rt656_5	MULTISPECIES: hypothetical protein [Rhizobium] gi|517052813	3454.32	11884	-1.78365	1.21549e-208
NA	Rt662_11	hypothetical protein [Rhizobium leguminosarum] gi|489634507	92.9867	26.4233	1.78777	1.34576e-09
NA	Rt662_12	hypothetical protein [Rhizobium leguminosarum] gi|655323762	76.0133	25.32	1.57229	2.61041e-07
NA	Rt623_81	hypothetical protein [Rhizobium leguminosarum] gi|489642818	145.923	839.777	-2.5115	8.45766e-127
NA	Rt623_83	MULTISPECIES: membrane protein [Rhizobium] gi|517052723	344.69	1114.7	-1.69722	3.28104e-96
NA	Rt793_283	MULTISPECIES: hypothetical protein [Rhizobium] gi|517054813	852.177	234.053	1.85752	3.94854e-67
NA	Rt628_95	hypothetical protein [Rhizobium leguminosarum] gi|648545483	28.76	268.84	-3.20228	4.18284e-64
NA	Rt624_110	MULTISPECIES: membrane protein [Rhizobium] gi|648538952	3576.78	14016.6	-1.97313	1.14982e-212
NA	Rt763_31	hypothetical protein PPF1_89 [Rhizobium phage vB_RleM_PPF1] gi|656634473	29078.2	53.5967	-2.32759	2.00299e-10
NA	Rt766_37	hypothetical protein [Rhizobium etli] gi|501460350	4025.3	16918.3	-2.07014	2.27288e-283
NA	Rt763_34	hypothetical protein RLPCCGM1_c1286 [Rhizobium leguminosarum bv. phaseoli CCGM1] gi|654364063	23884	19345.7	-2.06872	0.0268931
NA	Rt780_189	hypothetical protein [Rhizobium leguminosarum] gi|655326209	39235.3	38.4967	-3.69478	3.73892e-11
NA	Rt763_41	hypothetical protein [Rhizobium sp. JGI 0001019-L19] gi|655349967	691.997	3192.84	-2.206	9.89543e-213
NA	Rt638_27	MULTISPECIES: hypothetical protein [Rhizobium] gi|517259564	311.31	93.25	1.74591	1.34208e-29
NA	Rt619_167	hypothetical protein [Rhizobium leguminosarum] gi|655323667	509.19	170.357	1.59184	5.45297e-36
NA	Rt782_72	hypothetical protein [Rhizobium leguminosarum] gi|655325293	755.77	136.067	2.47984	7.55859e-101
NA	Rt792_147	MULTISPECIES: hypothetical protein [Rhizobium] gi|517260453	21313.6	28.6767	-1.53761	0.000701991
NA	Rt619_46	MULTISPECIES: hypothetical protein [Rhizobium] gi|517053044	36323.3	20267.4	-1.73827	0.0387587
NA	Rt628_104	MULTISPECIES: hypothetical protein [Rhizobium] gi|489642362	2520.72	17251.6	-2.77783	0
NA	Rt619_52	hypothetical protein [Rhizobium leguminosarum] gi|655323727	290.55	89.39	1.68796	4.77272e-24
NA	Rt763_178	hypothetical protein [Rhizobium leguminosarum] gi|653809024	1063.78	167.807	2.65945	3.21947e-138
NA	Rt644_14	hypothetical protein [Rhizobium leguminosarum] gi|517052559	3449.39	390.433	3.1449	0
NA	Rt673_15	MULTISPECIES: hypothetical protein [Rhizobium] gi|517055466	1098.01	94.6433	3.53886	1.13382e-167
NA	Rt625_29	hypothetical protein [Rhizobium leguminosarum] gi|655325489	2710.6	128.81	4.40173	0
NA	Rt763_33	hypothetical protein RLPCCGM1_c1285 [Rhizobium leguminosarum bv. phaseoli CCGM1] gi|654364062	36355	32.2933	-2.88803	2.42925e-08
NA	Rt782_10	hypothetical protein [Rhizobium leguminosarum] gi|655325322	3017.01	1138.76	1.40783	3.6813e-105
NA	Rt763_42	jcf7180000000763_42 | no protein blast hits found	29084.6	74.3833	-2.03373	0.00195857
NA	Rt763_44	hypothetical protein RLPCCGM1_c1302 [Rhizobium leguminosarum bv. phaseoli CCGM1] gi|654364079	48.3833	213.1	-2.12609	5.50837e-30
NA	Rt794_8	jcf7180000000794_8 | no protein blast hits found	11.0233	1.95	2.63629	0.00968336
NA	Rt763_46	jcf7180000000763_46 | no protein blast hits found	31.1867	132.27	-2.01822	3.51503e-17
NA	Rt617_63	MULTISPECIES: hypothetical protein [Rhizobium] gi|517057127	79.2933	659.367	-3.03594	1.2235e-129
NA	Rt620_117	membrane protein [Rhizobium gallicum] gi|517258036	72.35	283.447	-1.91967	6.91749e-25
NA	Rt785_38	MULTISPECIES: hypothetical protein [Rhizobium] gi|648539385	1744.32	345.547	2.3269	4.35511e-146
NA	Rt780_111	hypothetical protein [Rhizobium leguminosarum] gi|655325930	43.81	191.15	-2.15539	2.27071e-30
NA	Rt647_43	hypothetical protein [Rhizobium gallicum] gi|517258916	605.153	2128.91	-1.8195	6.31915e-151
NA	Rt650_36	hypothetical protein [Rhizobium mongolense] gi|550968738	161.07	625.227	-1.97652	2.79679e-54
NA	Rt631_31	MULTISPECIES: hypothetical protein [Rhizobium] gi|517054947	26.5733	298.727	-3.52956	3.72438e-75
NA	Rt780_136	hypothetical protein [Rhizobium leguminosarum] gi|655325949	43594.7	42.9667	-2.20107	4.0716e-08
NA	Rt670_20	jcf7180000000670_20 | no protein blast hits found	93.19	31.81	1.52236	5.19088e-08
NA	Rt786_15	hypothetical protein [Rhizobium gallicum] gi|517257481	4512.06	1198.78	1.91162	1.21218e-36
NA	Rt790_14	jcf7180000000790_14 | no protein blast hits found	30093.7	35440.3	-2.11554	0.0108911
NA	Rt763_173	MULTISPECIES: hypothetical protein [Rhizobium] gi|517053831	29125.1	203.527	-3.5108	2.40985e-48
NA	Rt792_56	hypothetical protein [Rhizobium leguminosarum] gi|516615616	3853.14	412.337	3.2287	0
NA	Rt794_69	membrane protein [Rhizobium leguminosarum] gi|655323992	14508.2	62.41	-1.6336	3.21239e-07
NA	Rt650_14	hypothetical protein [Rhizobium selenitireducens] gi|655330066	1057.4	4096.02	-1.94343	2.00072e-138
NA	Rt763_47	hypothetical protein PPF1_50 [Rhizobium phage vB_RleM_PPF1] gi|656634434	14609.5	63.6267	-1.7031	1.35398e-07
NA	Rt780_198	hypothetical protein [Rhizobium leguminosarum] gi|655326215	24868	14563.5	-3.20957	1.38657e-06
NA	Rt763_62	hypothetical protein [Rhizobium leguminosarum] gi|655324901	37.8067	4.73667	2.95852	2.17863e-07
*mean values obtained from three independent samples for each strain
